# Supplementary material for: Efficacy and safety of cAMP signalling-biased GLP-1 analogue ecnoglutide monotherapy versus placebo in patients with type 2 diabetes (EECOH-1): a multi-centre, randomised, double-blind, placebo-controlled, phase 3 trial
Source: Nat Commun. 2026 Jan 7;17:1420. doi: 10.1038/s41467-025-68165-7 (PMC12881390; doi:10.1038/s41467-025-68165-7)
Supplement: Supplementary file 4 — Source Data [file 41467_2025_68165_MOESM4_ESM.xlsx]

## Sheet: Fig2A
group	N	VISIT	VALUE	SD
Ecnoglutide-1.2mg	71	0	8.51	0.833
Ecnoglutide-1.2mg	71	4	7.67	0.874
Ecnoglutide-1.2mg	70	8	6.89	0.746
Ecnoglutide-1.2mg	70	12	6.35	0.642
Ecnoglutide-1.2mg	67	16	6.14	0.698
Ecnoglutide-1.2mg	67	24	6.08	0.877
Ecnoglutide-1.2mg	63	28	6.21	1.04
Ecnoglutide-1.2mg	60	32	6.17	1.008
Ecnoglutide-1.2mg	61	36	6.21	0.999
Ecnoglutide-1.2mg	62	44	6.17	0.869
Ecnoglutide-1.2mg	61	52	6.14	0.803
Ecnoglutide-1.2mg volume-matched placebo	35	0	8.53	0.863
Ecnoglutide-1.2mg volume-matched placebo	35	4	8.15	0.988
Ecnoglutide-1.2mg volume-matched placebo	35	8	7.9	1.06
Ecnoglutide-1.2mg volume-matched placebo	34	12	7.71	0.976
Ecnoglutide-1.2mg volume-matched placebo	34	16	7.59	1.138
Ecnoglutide-1.2mg volume-matched placebo	34	24	7.59	1.022
Ecnoglutide-1.2mg volume-matched placebo	31	28	7.04	0.85
Ecnoglutide-1.2mg volume-matched placebo	31	32	6.55	0.801
Ecnoglutide-1.2mg volume-matched placebo	31	36	6.16	0.742
Ecnoglutide-1.2mg volume-matched placebo	31	44	5.87	0.707
Ecnoglutide-1.2mg volume-matched placebo	31	52	5.95	0.755
Ecnoglutide-0.6mg	71	0	8.54	0.798
Ecnoglutide-0.6mg	71	4	7.83	0.809
Ecnoglutide-0.6mg	70	8	7.17	0.747
Ecnoglutide-0.6mg	70	12	6.73	0.712
Ecnoglutide-0.6mg	67	16	6.53	0.707
Ecnoglutide-0.6mg	67	24	6.59	0.832
Ecnoglutide-0.6mg	63	28	6.61	0.825
Ecnoglutide-0.6mg	60	32	6.67	0.856
Ecnoglutide-0.6mg	61	36	6.65	0.839
Ecnoglutide-0.6mg	62	44	6.59	0.801
Ecnoglutide-0.6mg	61	52	6.53	0.748
Ecnoglutide-0.6mg volume-matched placebo	36	0	8.49	0.773
Ecnoglutide-0.6mg volume-matched placebo	36	4	8.27	0.841
Ecnoglutide-0.6mg volume-matched placebo	36	8	8.1	0.868
Ecnoglutide-0.6mg volume-matched placebo	36	12	7.93	0.873
Ecnoglutide-0.6mg volume-matched placebo	35	16	7.8	0.818
Ecnoglutide-0.6mg volume-matched placebo	35	24	7.69	0.882
Ecnoglutide-0.6mg volume-matched placebo	34	28	7.25	0.779
Ecnoglutide-0.6mg volume-matched placebo	34	32	6.73	0.688
Ecnoglutide-0.6mg volume-matched placebo	34	36	6.51	0.609
Ecnoglutide-0.6mg volume-matched placebo	34	44	6.43	0.705
Ecnoglutide-0.6mg volume-matched placebo	34	52	6.46	0.589
Pooled placebo		0	8.51	0.813
Pooled placebo		4	8.21	0.912
Pooled placebo		8	8	0.966
Pooled placebo		12	7.82	0.925
Pooled placebo		16	7.7	0.987
Pooled placebo		24	7.64	0.948

## Sheet: Fig2B
group	VISIT	VALUE	SD
Ecnoglutide-1.2mg	W24	-2.43	0.113
Ecnoglutide-0.6mg	W24	-1.96	0.115
Pooled placebo	W24	-0.87	0.113

## Sheet: Fig2C
group	PARAM	VALUE
Ecnoglutide-1.2mg	A70	80.3
Ecnoglutide-0.6mg	A70	68.1
Pooled placebo	A70	21.1
Ecnoglutide-1.2mg	B65	76.1
Ecnoglutide-0.6mg	B65	52.2
Pooled placebo	B65	12.7
Ecnoglutide-1.2mg	C57	35.2
Ecnoglutide-0.6mg	C57	10.1
Pooled placebo	C57	0
Ecnoglutide-1.2mg	D7x	71.8
Ecnoglutide-0.6mg	D7x	58
Pooled placebo	D7x	18.3

## Sheet: Fig2D
group	N	VISIT	VALUE	SD
Ecnoglutide-1.2mg	71	0	9.673	1.861
Ecnoglutide-1.2mg	70	4	7.369	1.742
Ecnoglutide-1.2mg	70	8	6.711	1.33
Ecnoglutide-1.2mg	70	12	6.462	1.234
Ecnoglutide-1.2mg	67	16	6.263	1.37
Ecnoglutide-1.2mg	67	24	6.339	1.463
Ecnoglutide-1.2mg	63	28	6.523	1.58
Ecnoglutide-1.2mg	60	32	6.622	1.514
Ecnoglutide-1.2mg	61	36	6.769	2.478
Ecnoglutide-1.2mg	62	44	6.637	1.675
Ecnoglutide-1.2mg	61	52	6.287	1.569
Ecnoglutide-1.2mg volume-matched placebo	35	0	9.503	1.956
Ecnoglutide-1.2mg volume-matched placebo	35	4	8.797	1.938
Ecnoglutide-1.2mg volume-matched placebo	35	8	8.546	1.842
Ecnoglutide-1.2mg volume-matched placebo	34	12	8.104	1.752
Ecnoglutide-1.2mg volume-matched placebo	34	16	8.313	1.901
Ecnoglutide-1.2mg volume-matched placebo	34	24	8.171	1.672
Ecnoglutide-1.2mg volume-matched placebo	31	28	6.694	1.213
Ecnoglutide-1.2mg volume-matched placebo	31	32	6.4	1.01
Ecnoglutide-1.2mg volume-matched placebo	31	36	6.232	0.916
Ecnoglutide-1.2mg volume-matched placebo	31	44	6.075	0.933
Ecnoglutide-1.2mg volume-matched placebo	31	52	6.112	1.084
Ecnoglutide-0.6mg	69	0	9.674	1.758
Ecnoglutide-0.6mg	69	4	7.567	1.98
Ecnoglutide-0.6mg	67	8	6.952	1.617
Ecnoglutide-0.6mg	67	12	6.715	1.417
Ecnoglutide-0.6mg	67	16	6.867	1.465
Ecnoglutide-0.6mg	67	24	6.807	1.527
Ecnoglutide-0.6mg	66	28	7.105	1.594
Ecnoglutide-0.6mg	65	32	7.191	1.815
Ecnoglutide-0.6mg	65	36	6.889	1.217
Ecnoglutide-0.6mg	64	44	6.874	1.163
Ecnoglutide-0.6mg	64	52	6.528	1.33
Ecnoglutide-0.6mg volume-matched placebo	36	0	10.102	1.655
Ecnoglutide-0.6mg volume-matched placebo	35	4	9.735	2.364
Ecnoglutide-0.6mg volume-matched placebo	36	8	9.539	2.449
Ecnoglutide-0.6mg volume-matched placebo	36	12	8.997	1.884
Ecnoglutide-0.6mg volume-matched placebo	35	16	8.528	1.756
Ecnoglutide-0.6mg volume-matched placebo	35	24	8.869	1.611
Ecnoglutide-0.6mg volume-matched placebo	34	28	7.064	1.468
Ecnoglutide-0.6mg volume-matched placebo	34	32	6.734	1.064
Ecnoglutide-0.6mg volume-matched placebo	34	36	6.975	1.233
Ecnoglutide-0.6mg volume-matched placebo	34	44	6.838	1.211
Ecnoglutide-0.6mg volume-matched placebo	34	52	6.506	1.179
Pooled placebo		0	9.807	1.822
Pooled placebo		4	9.266	2.197
Pooled placebo		8	9.049	2.213
Pooled placebo		12	8.563	1.863
Pooled placebo		16	8.422	1.818
Pooled placebo		24	8.525	1.666

## Sheet: Fig2E
group	timepoints	VISIT	VALUE	SD
Ecnoglutide-0.6mg	1	Baseline	9.92652	2.01435
Ecnoglutide-0.6mg	2	Baseline	14.6701	4.4543
Ecnoglutide-0.6mg	3	Baseline	11.3701	4.13576
Ecnoglutide-0.6mg	4	Baseline	14.1088	4.43943
Ecnoglutide-0.6mg	5	Baseline	10.2838	3.26737
Ecnoglutide-0.6mg	6	Baseline	13.3162	4.38783
Ecnoglutide-0.6mg	7	Baseline	11.925	3.76192
Ecnoglutide-0.6mg	1	W24	7.41077	1.231
Ecnoglutide-0.6mg	2	W24	9.99846	2.88837
Ecnoglutide-0.6mg	3	W24	7.75385	2.5255
Ecnoglutide-0.6mg	4	W24	10.0268	3.2223
Ecnoglutide-0.6mg	5	W24	7.90455	2.33017
Ecnoglutide-0.6mg	6	W24	10.0391	2.75598
Ecnoglutide-0.6mg	7	W24	8.60308	2.64108
Ecnoglutide-1.2mg	1	Baseline	9.86338	1.96921
Ecnoglutide-1.2mg	2	Baseline	13.7634	3.98333
Ecnoglutide-1.2mg	3	Baseline	11.0042	3.40996
Ecnoglutide-1.2mg	4	Baseline	13.9543	4.08758
Ecnoglutide-1.2mg	5	Baseline	10.3775	3.17473
Ecnoglutide-1.2mg	6	Baseline	12.93	3.83192
Ecnoglutide-1.2mg	7	Baseline	11.8942	3.65654
Ecnoglutide-1.2mg	1	W24	6.66094	1.18651
Ecnoglutide-1.2mg	2	W24	9.28281	3.01418
Ecnoglutide-1.2mg	3	W24	7.30455	2.08993
Ecnoglutide-1.2mg	4	W24	9.14615	2.31915
Ecnoglutide-1.2mg	5	W24	7.17846	1.70821
Ecnoglutide-1.2mg	6	W24	8.73281	2.71498
Ecnoglutide-1.2mg	7	W24	8.23125	2.46679
Pooled placebo	1	Baseline	9.67206	2.10669
Pooled placebo	2	Baseline	13.5735	3.38123
Pooled placebo	3	Baseline	10.2821	3.35586
Pooled placebo	4	Baseline	14.2439	3.69915
Pooled placebo	5	Baseline	10.491	3.19169
Pooled placebo	6	Baseline	13.1456	3.3976
Pooled placebo	7	Baseline	12.14	3.1774
Pooled placebo	1	W24	8.88358	1.66092
Pooled placebo	2	W24	12.406	3.41742
Pooled placebo	3	W24	10.2485	3.68862
Pooled placebo	4	W24	12.3075	3.29022
Pooled placebo	5	W24	9.58358	2.84299
Pooled placebo	6	W24	12.2415	2.89309
Pooled placebo	7	W24	10.9688	2.94779

## Sheet: Fig2F
group	N	VISIT	VALUE	SD
Ecnoglutide-1.2mg	71	0	0	0
Ecnoglutide-1.2mg	71	4	-0.65	1.083
Ecnoglutide-1.2mg	70	8	-1.5	1.762
Ecnoglutide-1.2mg	70	12	-2.45	2.107
Ecnoglutide-1.2mg	67	16	-2.93	2.339
Ecnoglutide-1.2mg	67	24	-3.21	2.789
Ecnoglutide-1.2mg	63	28	-3.03	2.973
Ecnoglutide-1.2mg	60	32	-2.97	3.063
Ecnoglutide-1.2mg	61	36	-3.14	2.962
Ecnoglutide-1.2mg	62	44	-3.33	3.202
Ecnoglutide-1.2mg	61	52	-3.84	3.281
Ecnoglutide-1.2mg volume-matched placebo	35	0	0	0
Ecnoglutide-1.2mg volume-matched placebo	35	4	-0.64	1.065
Ecnoglutide-1.2mg volume-matched placebo	35	8	-1.45	1.657
Ecnoglutide-1.2mg volume-matched placebo	34	12	-1.55	1.857
Ecnoglutide-1.2mg volume-matched placebo	34	16	-1.98	1.894
Ecnoglutide-1.2mg volume-matched placebo	34	24	-1.86	2.056
Ecnoglutide-1.2mg volume-matched placebo	31	28	-2.5	2.142
Ecnoglutide-1.2mg volume-matched placebo	31	32	-2.61	2.307
Ecnoglutide-1.2mg volume-matched placebo	31	36	-3.38	2.423
Ecnoglutide-1.2mg volume-matched placebo	31	44	-4.28	3.008
Ecnoglutide-1.2mg volume-matched placebo	31	52	-4.62	3.555
Ecnoglutide-0.6mg	69	0	0	0
Ecnoglutide-0.6mg	69	4	-0.96	1.613
Ecnoglutide-0.6mg	67	8	-2.07	1.889
Ecnoglutide-0.6mg	67	12	-2.8	2.32
Ecnoglutide-0.6mg	67	16	-3.01	2.607
Ecnoglutide-0.6mg	67	24	-2.96	3.143
Ecnoglutide-0.6mg	66	28	-2.73	3.437
Ecnoglutide-0.6mg	65	32	-2.62	3.55
Ecnoglutide-0.6mg	65	36	-2.74	3.525
Ecnoglutide-0.6mg	64	44	-3.19	3.528
Ecnoglutide-0.6mg	64	52	-3.82	3.754
Ecnoglutide-0.6mg volume-matched placebo	36	0	0	0
Ecnoglutide-0.6mg volume-matched placebo	36	4	-0.41	1.408
Ecnoglutide-0.6mg volume-matched placebo	36	8	-0.58	1.662
Ecnoglutide-0.6mg volume-matched placebo	36	12	-1.24	1.925
Ecnoglutide-0.6mg volume-matched placebo	35	16	-1.38	1.896
Ecnoglutide-0.6mg volume-matched placebo	35	24	-0.96	1.89
Ecnoglutide-0.6mg volume-matched placebo	34	28	-1.36	2.035
Ecnoglutide-0.6mg volume-matched placebo	34	32	-1.7	2.477
Ecnoglutide-0.6mg volume-matched placebo	34	36	-1.81	2.577
Ecnoglutide-0.6mg volume-matched placebo	34	44	-2.35	2.856
Ecnoglutide-0.6mg volume-matched placebo	34	52	-2.65	3.28
Pooled placebo		0	0	0
Pooled placebo		4	-0.52	1.247
Pooled placebo		8	-1.01	1.704
Pooled placebo		12	-1.39	1.885
Pooled placebo		16	-1.68	1.905
Pooled placebo		24	-1.41	2.011

## Sheet: SFig1
DY	%	N at risk	N Event	group
0	0	69	0	Ecnoglutide-0.6mg
10	0.0144928	69	1	Ecnoglutide-0.6mg
10.8571	0.0289855	68	1	Ecnoglutide-0.6mg
26.5714	0.0434783	67	1	Ecnoglutide-0.6mg
34.4286	0.057971	66	1	Ecnoglutide-0.6mg
52	0.057971	65	65	Ecnoglutide-0.6mg
0	0	71	0	Ecnoglutide-1.2mg
12	0.0140845	71	1	Ecnoglutide-1.2mg
13.5714	0.028169	70	1	Ecnoglutide-1.2mg
26.5714	0.0422535	69	1	Ecnoglutide-1.2mg
28.5714	0.056338	68	1	Ecnoglutide-1.2mg
29.1429	0.0704225	67	1	Ecnoglutide-1.2mg
31.1429	0.084507	66	1	Ecnoglutide-1.2mg
31.5714	0.0985915	65	1	Ecnoglutide-1.2mg
32.4286	0.112676	64	1	Ecnoglutide-1.2mg
33.1429	0.126761	63	1	Ecnoglutide-1.2mg
47.1429	0.140845	62	1	Ecnoglutide-1.2mg
52	0.140845	61	61	Ecnoglutide-1.2mg
0	0	36	0	Ecnoglutide-0.6mg volume-matched placebo
31.2857	0.0277778	36	1	Ecnoglutide-0.6mg volume-matched placebo
52	0.0277778	35	35	Ecnoglutide-0.6mg volume-matched placebo
0	0	35	0	Ecnoglutide-1.2mg volume-matched placebo
7.71429	0.0285714	35	1	Ecnoglutide-1.2mg volume-matched placebo
42.1429	0.0571429	34	1	Ecnoglutide-1.2mg volume-matched placebo
52	0.0571429	33	33	Ecnoglutide-1.2mg volume-matched placebo

## Sheet: SFig2
group	Change from baseline	Percetage
Ecnoglutide-1.2mg	-4.7	1.49254
Ecnoglutide-1.2mg	-4.6	2.98507
Ecnoglutide-1.2mg	-4.5	4.47761
Ecnoglutide-1.2mg	-4.4	5.97015
Ecnoglutide-1.2mg	-4.3	7.46269
Ecnoglutide-1.2mg	-4.3	8.95522
Ecnoglutide-1.2mg	-4.2	10.4478
Ecnoglutide-1.2mg	-3.9	11.9403
Ecnoglutide-1.2mg	-3.6	13.4328
Ecnoglutide-1.2mg	-3.4	14.9254
Ecnoglutide-1.2mg	-3.4	16.4179
Ecnoglutide-1.2mg	-3.4	17.9104
Ecnoglutide-1.2mg	-3.3	19.403
Ecnoglutide-1.2mg	-3.3	20.8955
Ecnoglutide-1.2mg	-3.2	22.3881
Ecnoglutide-1.2mg	-3.2	23.8806
Ecnoglutide-1.2mg	-3.1	25.3731
Ecnoglutide-1.2mg	-3.1	26.8657
Ecnoglutide-1.2mg	-3	28.3582
Ecnoglutide-1.2mg	-2.9	29.8507
Ecnoglutide-1.2mg	-2.9	31.3433
Ecnoglutide-1.2mg	-2.8	32.8358
Ecnoglutide-1.2mg	-2.8	34.3284
Ecnoglutide-1.2mg	-2.8	35.8209
Ecnoglutide-1.2mg	-2.7	37.3134
Ecnoglutide-1.2mg	-2.7	38.806
Ecnoglutide-1.2mg	-2.7	40.2985
Ecnoglutide-1.2mg	-2.7	41.791
Ecnoglutide-1.2mg	-2.6	43.2836
Ecnoglutide-1.2mg	-2.5	44.7761
Ecnoglutide-1.2mg	-2.5	46.2687
Ecnoglutide-1.2mg	-2.4	47.7612
Ecnoglutide-1.2mg	-2.4	49.2537
Ecnoglutide-1.2mg	-2.2	50.7463
Ecnoglutide-1.2mg	-2.2	52.2388
Ecnoglutide-1.2mg	-2.2	53.7313
Ecnoglutide-1.2mg	-2.2	55.2239
Ecnoglutide-1.2mg	-2.2	56.7164
Ecnoglutide-1.2mg	-2.1	58.209
Ecnoglutide-1.2mg	-2.1	59.7015
Ecnoglutide-1.2mg	-2.1	61.194
Ecnoglutide-1.2mg	-2.1	62.6866
Ecnoglutide-1.2mg	-2	64.1791
Ecnoglutide-1.2mg	-2	65.6716
Ecnoglutide-1.2mg	-2	67.1642
Ecnoglutide-1.2mg	-1.9	68.6567
Ecnoglutide-1.2mg	-1.8	70.1493
Ecnoglutide-1.2mg	-1.8	71.6418
Ecnoglutide-1.2mg	-1.8	73.1343
Ecnoglutide-1.2mg	-1.7	74.6269
Ecnoglutide-1.2mg	-1.7	76.1194
Ecnoglutide-1.2mg	-1.7	77.6119
Ecnoglutide-1.2mg	-1.6	79.1045
Ecnoglutide-1.2mg	-1.6	80.597
Ecnoglutide-1.2mg	-1.5	82.0896
Ecnoglutide-1.2mg	-1.4	83.5821
Ecnoglutide-1.2mg	-1.4	85.0746
Ecnoglutide-1.2mg	-1.4	86.5672
Ecnoglutide-1.2mg	-1.4	88.0597
Ecnoglutide-1.2mg	-1.4	89.5522
Ecnoglutide-1.2mg	-1.3	91.0448
Ecnoglutide-1.2mg	-1.2	92.5373
Ecnoglutide-1.2mg	-0.9	94.0299
Ecnoglutide-1.2mg	-0.5	95.5224
Ecnoglutide-1.2mg	0	97.0149
Ecnoglutide-1.2mg	0.2	98.5075
Ecnoglutide-1.2mg	0.4	100
Ecnoglutide-0.6mg	-4	1.49254
Ecnoglutide-0.6mg	-3.9	2.98507
Ecnoglutide-0.6mg	-3.9	4.47761
Ecnoglutide-0.6mg	-3.8	5.97015
Ecnoglutide-0.6mg	-3.7	7.46269
Ecnoglutide-0.6mg	-3.5	8.95522
Ecnoglutide-0.6mg	-3.4	10.4478
Ecnoglutide-0.6mg	-3.3	11.9403
Ecnoglutide-0.6mg	-3.1	13.4328
Ecnoglutide-0.6mg	-3.1	14.9254
Ecnoglutide-0.6mg	-3.1	16.4179
Ecnoglutide-0.6mg	-3	17.9104
Ecnoglutide-0.6mg	-2.9	19.403
Ecnoglutide-0.6mg	-2.8	20.8955
Ecnoglutide-0.6mg	-2.8	22.3881
Ecnoglutide-0.6mg	-2.8	23.8806
Ecnoglutide-0.6mg	-2.7	25.3731
Ecnoglutide-0.6mg	-2.7	26.8657
Ecnoglutide-0.6mg	-2.7	28.3582
Ecnoglutide-0.6mg	-2.5	29.8507
Ecnoglutide-0.6mg	-2.4	31.3433
Ecnoglutide-0.6mg	-2.3	32.8358
Ecnoglutide-0.6mg	-2.3	34.3284
Ecnoglutide-0.6mg	-2.3	35.8209
Ecnoglutide-0.6mg	-2.2	37.3134
Ecnoglutide-0.6mg	-2.1	38.806
Ecnoglutide-0.6mg	-2.1	40.2985
Ecnoglutide-0.6mg	-2.1	41.791
Ecnoglutide-0.6mg	-2.1	43.2836
Ecnoglutide-0.6mg	-2	44.7761
Ecnoglutide-0.6mg	-2	46.2687
Ecnoglutide-0.6mg	-2	47.7612
Ecnoglutide-0.6mg	-1.9	49.2537
Ecnoglutide-0.6mg	-1.9	50.7463
Ecnoglutide-0.6mg	-1.9	52.2388
Ecnoglutide-0.6mg	-1.8	53.7313
Ecnoglutide-0.6mg	-1.8	55.2239
Ecnoglutide-0.6mg	-1.7	56.7164
Ecnoglutide-0.6mg	-1.7	58.209
Ecnoglutide-0.6mg	-1.6	59.7015
Ecnoglutide-0.6mg	-1.6	61.194
Ecnoglutide-0.6mg	-1.6	62.6866
Ecnoglutide-0.6mg	-1.6	64.1791
Ecnoglutide-0.6mg	-1.5	65.6716
Ecnoglutide-0.6mg	-1.5	67.1642
Ecnoglutide-0.6mg	-1.5	68.6567
Ecnoglutide-0.6mg	-1.4	70.1493
Ecnoglutide-0.6mg	-1.4	71.6418
Ecnoglutide-0.6mg	-1.3	73.1343
Ecnoglutide-0.6mg	-1.3	74.6269
Ecnoglutide-0.6mg	-1.3	76.1194
Ecnoglutide-0.6mg	-1.1	77.6119
Ecnoglutide-0.6mg	-1.1	79.1045
Ecnoglutide-0.6mg	-1	80.597
Ecnoglutide-0.6mg	-0.8	82.0896
Ecnoglutide-0.6mg	-0.7	83.5821
Ecnoglutide-0.6mg	-0.6	85.0746
Ecnoglutide-0.6mg	-0.6	86.5672
Ecnoglutide-0.6mg	-0.6	88.0597
Ecnoglutide-0.6mg	-0.6	89.5522
Ecnoglutide-0.6mg	-0.4	91.0448
Ecnoglutide-0.6mg	-0.4	92.5373
Ecnoglutide-0.6mg	-0.1	94.0299
Ecnoglutide-0.6mg	-0.1	95.5224
Ecnoglutide-0.6mg	0	97.0149
Ecnoglutide-0.6mg	0	98.5075
Ecnoglutide-0.6mg	0	100
Placebo	-2.7	1.44928
Placebo	-2.5	2.89855
Placebo	-2.4	4.34783
Placebo	-2.3	5.7971
Placebo	-2.1	7.24638
Placebo	-2.1	8.69565
Placebo	-1.9	10.1449
Placebo	-1.8	11.5942
Placebo	-1.7	13.0435
Placebo	-1.7	14.4928
Placebo	-1.6	15.942
Placebo	-1.6	17.3913
Placebo	-1.6	18.8406
Placebo	-1.6	20.2899
Placebo	-1.6	21.7391
Placebo	-1.6	23.1884
Placebo	-1.6	24.6377
Placebo	-1.5	26.087
Placebo	-1.5	27.5362
Placebo	-1.4	28.9855
Placebo	-1.4	30.4348
Placebo	-1.4	31.8841
Placebo	-1.3	33.3333
Placebo	-1.2	34.7826
Placebo	-1.2	36.2319
Placebo	-1.2	37.6812
Placebo	-1.1	39.1304
Placebo	-1.1	40.5797
Placebo	-1	42.029
Placebo	-1	43.4783
Placebo	-1	44.9275
Placebo	-1	46.3768
Placebo	-1	47.8261
Placebo	-0.9	49.2754
Placebo	-0.9	50.7246
Placebo	-0.8	52.1739
Placebo	-0.7	53.6232
Placebo	-0.7	55.0725
Placebo	-0.7	56.5217
Placebo	-0.6	57.971
Placebo	-0.6	59.4203
Placebo	-0.6	60.8696
Placebo	-0.6	62.3188
Placebo	-0.6	63.7681
Placebo	-0.6	65.2174
Placebo	-0.6	66.6667
Placebo	-0.5	68.1159
Placebo	-0.4	69.5652
Placebo	-0.4	71.0145
Placebo	-0.4	72.4638
Placebo	-0.3	73.913
Placebo	-0.2	75.3623
Placebo	-0.2	76.8116
Placebo	-0.2	78.2609
Placebo	-0.1	79.7101
Placebo	-0.1	81.1594
Placebo	0	82.6087
Placebo	0	84.058
Placebo	0	85.5072
Placebo	0.1	86.9565
Placebo	0.1	88.4058
Placebo	0.1	89.8551
Placebo	0.2	91.3043
Placebo	0.2	92.7536
Placebo	0.2	94.2029
Placebo	0.4	95.6522
Placebo	0.4	97.1014
Placebo	0.4	98.5507
Placebo	0.7	100

## Sheet: SFig5
group	Change from baseline	Percetage
Ecnoglutide-1.2mg	-10	1.49254
Ecnoglutide-1.2mg	-7.9	2.98507
Ecnoglutide-1.2mg	-7.6	4.47761
Ecnoglutide-1.2mg	-7.2	5.97015
Ecnoglutide-1.2mg	-7.1	7.46269
Ecnoglutide-1.2mg	-6.8	8.95522
Ecnoglutide-1.2mg	-6.5	10.4478
Ecnoglutide-1.2mg	-6.5	11.9403
Ecnoglutide-1.2mg	-6.5	13.4328
Ecnoglutide-1.2mg	-6.3	14.9254
Ecnoglutide-1.2mg	-6.1	16.4179
Ecnoglutide-1.2mg	-6	17.9104
Ecnoglutide-1.2mg	-6	19.403
Ecnoglutide-1.2mg	-5.6	20.8955
Ecnoglutide-1.2mg	-5.6	22.3881
Ecnoglutide-1.2mg	-5.3	23.8806
Ecnoglutide-1.2mg	-5.3	25.3731
Ecnoglutide-1.2mg	-5.1	26.8657
Ecnoglutide-1.2mg	-5	28.3582
Ecnoglutide-1.2mg	-5	29.8507
Ecnoglutide-1.2mg	-5	31.3433
Ecnoglutide-1.2mg	-4.5	32.8358
Ecnoglutide-1.2mg	-4.4	34.3284
Ecnoglutide-1.2mg	-4.1	35.8209
Ecnoglutide-1.2mg	-4	37.3134
Ecnoglutide-1.2mg	-4	38.806
Ecnoglutide-1.2mg	-3.9	40.2985
Ecnoglutide-1.2mg	-3.9	41.791
Ecnoglutide-1.2mg	-3.8	43.2836
Ecnoglutide-1.2mg	-3.6	44.7761
Ecnoglutide-1.2mg	-3.6	46.2687
Ecnoglutide-1.2mg	-3.5	47.7612
Ecnoglutide-1.2mg	-3.5	49.2537
Ecnoglutide-1.2mg	-3.5	50.7463
Ecnoglutide-1.2mg	-3.3	52.2388
Ecnoglutide-1.2mg	-3.3	53.7313
Ecnoglutide-1.2mg	-3.1	55.2239
Ecnoglutide-1.2mg	-3	56.7164
Ecnoglutide-1.2mg	-2.9	58.209
Ecnoglutide-1.2mg	-2.9	59.7015
Ecnoglutide-1.2mg	-2.9	61.194
Ecnoglutide-1.2mg	-2.7	62.6866
Ecnoglutide-1.2mg	-2.7	64.1791
Ecnoglutide-1.2mg	-2.7	65.6716
Ecnoglutide-1.2mg	-2.6	67.1642
Ecnoglutide-1.2mg	-2.5	68.6567
Ecnoglutide-1.2mg	-2.4	70.1493
Ecnoglutide-1.2mg	-2.2	71.6418
Ecnoglutide-1.2mg	-1.7	73.1343
Ecnoglutide-1.2mg	-1.5	74.6269
Ecnoglutide-1.2mg	-0.9	76.1194
Ecnoglutide-1.2mg	-0.6	77.6119
Ecnoglutide-1.2mg	-0.6	79.1045
Ecnoglutide-1.2mg	-0.5	80.597
Ecnoglutide-1.2mg	-0.2	82.0896
Ecnoglutide-1.2mg	-0.1	83.5821
Ecnoglutide-1.2mg	0	85.0746
Ecnoglutide-1.2mg	0.1	86.5672
Ecnoglutide-1.2mg	0.2	88.0597
Ecnoglutide-1.2mg	0.4	89.5522
Ecnoglutide-1.2mg	0.4	91.0448
Ecnoglutide-1.2mg	0.5	92.5373
Ecnoglutide-1.2mg	1.5	94.0299
Ecnoglutide-1.2mg	1.6	95.5224
Ecnoglutide-1.2mg	2.2	97.0149
Ecnoglutide-1.2mg	2.8	98.5075
Ecnoglutide-1.2mg	3	100
Ecnoglutide-0.6mg	-10.8	1.49254
Ecnoglutide-0.6mg	-10	2.98507
Ecnoglutide-0.6mg	-10	4.47761
Ecnoglutide-0.6mg	-9.9	5.97015
Ecnoglutide-0.6mg	-9	7.46269
Ecnoglutide-0.6mg	-7.4	8.95522
Ecnoglutide-0.6mg	-7.1	10.4478
Ecnoglutide-0.6mg	-6.9	11.9403
Ecnoglutide-0.6mg	-6.2	13.4328
Ecnoglutide-0.6mg	-5.8	14.9254
Ecnoglutide-0.6mg	-5.8	16.4179
Ecnoglutide-0.6mg	-5.5	17.9104
Ecnoglutide-0.6mg	-5.1	19.403
Ecnoglutide-0.6mg	-5	20.8955
Ecnoglutide-0.6mg	-5	22.3881
Ecnoglutide-0.6mg	-4.8	23.8806
Ecnoglutide-0.6mg	-4.5	25.3731
Ecnoglutide-0.6mg	-4.5	26.8657
Ecnoglutide-0.6mg	-4.5	28.3582
Ecnoglutide-0.6mg	-4.5	29.8507
Ecnoglutide-0.6mg	-4.5	31.3433
Ecnoglutide-0.6mg	-4.5	32.8358
Ecnoglutide-0.6mg	-4.3	34.3284
Ecnoglutide-0.6mg	-4	35.8209
Ecnoglutide-0.6mg	-4	37.3134
Ecnoglutide-0.6mg	-4	38.806
Ecnoglutide-0.6mg	-3.5	40.2985
Ecnoglutide-0.6mg	-3.4	41.791
Ecnoglutide-0.6mg	-3.3	43.2836
Ecnoglutide-0.6mg	-3.2	44.7761
Ecnoglutide-0.6mg	-3.2	46.2687
Ecnoglutide-0.6mg	-3	47.7612
Ecnoglutide-0.6mg	-3	49.2537
Ecnoglutide-0.6mg	-2.9	50.7463
Ecnoglutide-0.6mg	-2.7	52.2388
Ecnoglutide-0.6mg	-2.7	53.7313
Ecnoglutide-0.6mg	-2.5	55.2239
Ecnoglutide-0.6mg	-2.5	56.7164
Ecnoglutide-0.6mg	-2.2	58.209
Ecnoglutide-0.6mg	-2.2	59.7015
Ecnoglutide-0.6mg	-1.8	61.194
Ecnoglutide-0.6mg	-1.6	62.6866
Ecnoglutide-0.6mg	-1.5	64.1791
Ecnoglutide-0.6mg	-1.3	65.6716
Ecnoglutide-0.6mg	-1.1	67.1642
Ecnoglutide-0.6mg	-1	68.6567
Ecnoglutide-0.6mg	-0.9	70.1493
Ecnoglutide-0.6mg	-0.8	71.6418
Ecnoglutide-0.6mg	-0.8	73.1343
Ecnoglutide-0.6mg	-0.8	74.6269
Ecnoglutide-0.6mg	-0.8	76.1194
Ecnoglutide-0.6mg	-0.7	77.6119
Ecnoglutide-0.6mg	-0.5	79.1045
Ecnoglutide-0.6mg	-0.5	80.597
Ecnoglutide-0.6mg	-0.4	82.0896
Ecnoglutide-0.6mg	-0.1	83.5821
Ecnoglutide-0.6mg	0.1	85.0746
Ecnoglutide-0.6mg	0.2	86.5672
Ecnoglutide-0.6mg	0.4	88.0597
Ecnoglutide-0.6mg	0.6	89.5522
Ecnoglutide-0.6mg	0.8	91.0448
Ecnoglutide-0.6mg	0.8	92.5373
Ecnoglutide-0.6mg	1.1	94.0299
Ecnoglutide-0.6mg	1.8	95.5224
Ecnoglutide-0.6mg	2.2	97.0149
Ecnoglutide-0.6mg	2.5	98.5075
Ecnoglutide-0.6mg	3.8	100
Placebo	-8	1.44928
Placebo	-5.9	2.89855
Placebo	-5.6	4.34783
Placebo	-5	5.7971
Placebo	-4.4	7.24638
Placebo	-4	8.69565
Placebo	-3.6	10.1449
Placebo	-3.5	11.5942
Placebo	-3.4	13.0435
Placebo	-3.3	14.4928
Placebo	-3	15.942
Placebo	-3	17.3913
Placebo	-3	18.8406
Placebo	-2.9	20.2899
Placebo	-2.8	21.7391
Placebo	-2.7	23.1884
Placebo	-2.5	24.6377
Placebo	-2.5	26.087
Placebo	-2.5	27.5362
Placebo	-2.1	28.9855
Placebo	-2.1	30.4348
Placebo	-2	31.8841
Placebo	-2	33.3333
Placebo	-2	34.7826
Placebo	-1.9	36.2319
Placebo	-1.8	37.6812
Placebo	-1.8	39.1304
Placebo	-1.7	40.5797
Placebo	-1.6	42.029
Placebo	-1.6	43.4783
Placebo	-1.5	44.9275
Placebo	-1.5	46.3768
Placebo	-1.5	47.8261
Placebo	-1.5	49.2754
Placebo	-1.5	50.7246
Placebo	-1.5	52.1739
Placebo	-1.4	53.6232
Placebo	-1.4	55.0725
Placebo	-1.3	56.5217
Placebo	-1	57.971
Placebo	-1	59.4203
Placebo	-1	60.8696
Placebo	-0.9	62.3188
Placebo	-0.9	63.7681
Placebo	-0.8	65.2174
Placebo	-0.8	66.6667
Placebo	-0.8	68.1159
Placebo	-0.8	69.5652
Placebo	-0.7	71.0145
Placebo	-0.7	72.4638
Placebo	-0.4	73.913
Placebo	-0.4	75.3623
Placebo	-0.3	76.8116
Placebo	-0.2	78.2609
Placebo	-0.2	79.7101
Placebo	0.3	81.1594
Placebo	0.5	82.6087
Placebo	0.5	84.058
Placebo	0.6	85.5072
Placebo	0.7	86.9565
Placebo	0.8	88.4058
Placebo	1	89.8551
Placebo	1.2	91.3043
Placebo	1.3	92.7536
Placebo	2	94.2029
Placebo	2.1	95.6522
Placebo	2.6	97.1014
Placebo	2.7	98.5507
Placebo	2.9	100

## Sheet: SFig6A
GROUP	label	Weeks	cases	Percent
Ecnoglutide-1.2mg volume-matched placebo	decreased appetite	24.1429	0	0
Ecnoglutide-1.2mg volume-matched placebo	decreased appetite	24.2857	2	5.71429
Ecnoglutide-1.2mg volume-matched placebo	decreased appetite	24.4286	4	11.4286
Ecnoglutide-1.2mg volume-matched placebo	decreased appetite	24.5714	4	11.4286
Ecnoglutide-1.2mg volume-matched placebo	decreased appetite	24.7143	4	11.4286
Ecnoglutide-1.2mg volume-matched placebo	decreased appetite	24.8571	4	11.4286
Ecnoglutide-1.2mg volume-matched placebo	decreased appetite	25	4	11.4286
Ecnoglutide-1.2mg volume-matched placebo	decreased appetite	25.1429	4	11.4286
Ecnoglutide-1.2mg volume-matched placebo	decreased appetite	25.2857	4	11.4286
Ecnoglutide-1.2mg volume-matched placebo	decreased appetite	25.4286	4	11.4286
Ecnoglutide-1.2mg volume-matched placebo	decreased appetite	25.5714	4	11.4286
Ecnoglutide-1.2mg volume-matched placebo	decreased appetite	25.7143	4	11.4286
Ecnoglutide-1.2mg volume-matched placebo	decreased appetite	25.8571	4	11.4286
Ecnoglutide-1.2mg volume-matched placebo	decreased appetite	26	4	11.4286
Ecnoglutide-1.2mg volume-matched placebo	decreased appetite	26.1429	4	11.4286
Ecnoglutide-1.2mg volume-matched placebo	decreased appetite	26.2857	4	11.4286
Ecnoglutide-1.2mg volume-matched placebo	decreased appetite	26.4286	4	11.4286
Ecnoglutide-1.2mg volume-matched placebo	decreased appetite	26.5714	4	11.4286
Ecnoglutide-1.2mg volume-matched placebo	decreased appetite	26.7143	4	11.4286
Ecnoglutide-1.2mg volume-matched placebo	decreased appetite	26.8571	4	11.4286
Ecnoglutide-1.2mg volume-matched placebo	decreased appetite	27	4	11.4286
Ecnoglutide-1.2mg volume-matched placebo	decreased appetite	27.1429	4	11.4286
Ecnoglutide-1.2mg volume-matched placebo	decreased appetite	27.2857	4	11.4286
Ecnoglutide-1.2mg volume-matched placebo	decreased appetite	27.4286	4	11.4286
Ecnoglutide-1.2mg volume-matched placebo	decreased appetite	27.5714	4	11.4286
Ecnoglutide-1.2mg volume-matched placebo	decreased appetite	27.7143	4	11.4286
Ecnoglutide-1.2mg volume-matched placebo	decreased appetite	27.8571	4	11.4286
Ecnoglutide-1.2mg volume-matched placebo	decreased appetite	28	4	11.4286
Ecnoglutide-1.2mg volume-matched placebo	decreased appetite	28.1429	4	11.4286
Ecnoglutide-1.2mg volume-matched placebo	decreased appetite	28.2857	4	11.4286
Ecnoglutide-1.2mg volume-matched placebo	decreased appetite	28.4286	4	11.4286
Ecnoglutide-1.2mg volume-matched placebo	decreased appetite	28.5714	4	11.4286
Ecnoglutide-1.2mg volume-matched placebo	decreased appetite	28.7143	4	11.4286
Ecnoglutide-1.2mg volume-matched placebo	decreased appetite	28.8571	4	11.4286
Ecnoglutide-1.2mg volume-matched placebo	decreased appetite	29	4	11.4286
Ecnoglutide-1.2mg volume-matched placebo	decreased appetite	29.1429	4	11.4286
Ecnoglutide-1.2mg volume-matched placebo	decreased appetite	29.2857	4	11.4286
Ecnoglutide-1.2mg volume-matched placebo	decreased appetite	29.4286	4	11.4286
Ecnoglutide-1.2mg volume-matched placebo	decreased appetite	29.5714	3	8.57143
Ecnoglutide-1.2mg volume-matched placebo	decreased appetite	29.7143	4	11.4286
Ecnoglutide-1.2mg volume-matched placebo	decreased appetite	29.8571	4	11.4286
Ecnoglutide-1.2mg volume-matched placebo	decreased appetite	30	4	11.4286
Ecnoglutide-1.2mg volume-matched placebo	decreased appetite	30.1429	4	11.4286
Ecnoglutide-1.2mg volume-matched placebo	decreased appetite	30.2857	4	11.4286
Ecnoglutide-1.2mg volume-matched placebo	decreased appetite	30.4286	4	11.4286
Ecnoglutide-1.2mg volume-matched placebo	decreased appetite	30.5714	4	11.4286
Ecnoglutide-1.2mg volume-matched placebo	decreased appetite	30.7143	4	11.4286
Ecnoglutide-1.2mg volume-matched placebo	decreased appetite	30.8571	4	11.4286
Ecnoglutide-1.2mg volume-matched placebo	decreased appetite	31	4	11.4286
Ecnoglutide-1.2mg volume-matched placebo	decreased appetite	31.1429	4	11.4286
Ecnoglutide-1.2mg volume-matched placebo	decreased appetite	31.2857	4	11.4286
Ecnoglutide-1.2mg volume-matched placebo	decreased appetite	31.4286	4	11.4286
Ecnoglutide-1.2mg volume-matched placebo	decreased appetite	31.5714	4	11.4286
Ecnoglutide-1.2mg volume-matched placebo	decreased appetite	31.7143	4	11.4286
Ecnoglutide-1.2mg volume-matched placebo	decreased appetite	31.8571	4	11.4286
Ecnoglutide-1.2mg volume-matched placebo	decreased appetite	32	4	11.4286
Ecnoglutide-1.2mg volume-matched placebo	decreased appetite	32.1429	4	11.4286
Ecnoglutide-1.2mg volume-matched placebo	decreased appetite	32.2857	4	11.4286
Ecnoglutide-1.2mg volume-matched placebo	decreased appetite	32.4286	4	11.4286
Ecnoglutide-1.2mg volume-matched placebo	decreased appetite	32.5714	4	11.4286
Ecnoglutide-1.2mg volume-matched placebo	decreased appetite	32.7143	4	11.4286
Ecnoglutide-1.2mg volume-matched placebo	decreased appetite	32.8571	4	11.4286
Ecnoglutide-1.2mg volume-matched placebo	decreased appetite	33	4	11.4286
Ecnoglutide-1.2mg volume-matched placebo	decreased appetite	33.1429	4	11.4286
Ecnoglutide-1.2mg volume-matched placebo	decreased appetite	33.2857	4	11.4286
Ecnoglutide-1.2mg volume-matched placebo	decreased appetite	33.4286	4	11.4286
Ecnoglutide-1.2mg volume-matched placebo	decreased appetite	33.5714	3	8.57143
Ecnoglutide-1.2mg volume-matched placebo	decreased appetite	33.7143	3	8.57143
Ecnoglutide-1.2mg volume-matched placebo	decreased appetite	33.8571	3	8.57143
Ecnoglutide-1.2mg volume-matched placebo	decreased appetite	34	3	8.57143
Ecnoglutide-1.2mg volume-matched placebo	decreased appetite	34.1429	2	5.71429
Ecnoglutide-1.2mg volume-matched placebo	decreased appetite	34.2857	3	8.57143
Ecnoglutide-1.2mg volume-matched placebo	decreased appetite	34.4286	3	8.57143
Ecnoglutide-1.2mg volume-matched placebo	decreased appetite	34.5714	3	8.57143
Ecnoglutide-1.2mg volume-matched placebo	decreased appetite	34.7143	3	8.57143
Ecnoglutide-1.2mg volume-matched placebo	decreased appetite	34.8571	3	8.57143
Ecnoglutide-1.2mg volume-matched placebo	decreased appetite	35	3	8.57143
Ecnoglutide-1.2mg volume-matched placebo	decreased appetite	35.1429	3	8.57143
Ecnoglutide-1.2mg volume-matched placebo	decreased appetite	35.2857	3	8.57143
Ecnoglutide-1.2mg volume-matched placebo	decreased appetite	35.4286	3	8.57143
Ecnoglutide-1.2mg volume-matched placebo	decreased appetite	35.5714	3	8.57143
Ecnoglutide-1.2mg volume-matched placebo	decreased appetite	35.7143	3	8.57143
Ecnoglutide-1.2mg volume-matched placebo	decreased appetite	35.8571	3	8.57143
Ecnoglutide-1.2mg volume-matched placebo	decreased appetite	36	3	8.57143
Ecnoglutide-1.2mg volume-matched placebo	decreased appetite	36.1429	3	8.57143
Ecnoglutide-1.2mg volume-matched placebo	decreased appetite	36.2857	1	2.85714
Ecnoglutide-1.2mg volume-matched placebo	decreased appetite	36.4286	1	2.85714
Ecnoglutide-1.2mg volume-matched placebo	decreased appetite	36.5714	1	2.85714
Ecnoglutide-1.2mg volume-matched placebo	decreased appetite	36.7143	1	2.85714
Ecnoglutide-1.2mg volume-matched placebo	decreased appetite	36.8571	1	2.85714
Ecnoglutide-1.2mg volume-matched placebo	decreased appetite	37	1	2.85714
Ecnoglutide-1.2mg volume-matched placebo	decreased appetite	37.1429	1	2.85714
Ecnoglutide-1.2mg volume-matched placebo	decreased appetite	37.2857	1	2.85714
Ecnoglutide-1.2mg volume-matched placebo	decreased appetite	37.4286	1	2.85714
Ecnoglutide-1.2mg volume-matched placebo	decreased appetite	37.5714	1	2.85714
Ecnoglutide-1.2mg volume-matched placebo	decreased appetite	37.7143	1	2.85714
Ecnoglutide-1.2mg volume-matched placebo	decreased appetite	37.8571	1	2.85714
Ecnoglutide-1.2mg volume-matched placebo	decreased appetite	38	1	2.85714
Ecnoglutide-1.2mg volume-matched placebo	decreased appetite	38.1429	1	2.85714
Ecnoglutide-1.2mg volume-matched placebo	decreased appetite	38.2857	1	2.85714
Ecnoglutide-1.2mg volume-matched placebo	decreased appetite	38.4286	1	2.85714
Ecnoglutide-1.2mg volume-matched placebo	decreased appetite	38.5714	1	2.85714
Ecnoglutide-1.2mg volume-matched placebo	decreased appetite	38.7143	1	2.85714
Ecnoglutide-1.2mg volume-matched placebo	decreased appetite	38.8571	1	2.85714
Ecnoglutide-1.2mg volume-matched placebo	decreased appetite	39	1	2.85714
Ecnoglutide-1.2mg volume-matched placebo	decreased appetite	39.1429	1	2.85714
Ecnoglutide-1.2mg volume-matched placebo	decreased appetite	39.2857	1	2.85714
Ecnoglutide-1.2mg volume-matched placebo	decreased appetite	39.4286	1	2.85714
Ecnoglutide-1.2mg volume-matched placebo	decreased appetite	39.5714	1	2.85714
Ecnoglutide-1.2mg volume-matched placebo	decreased appetite	39.7143	1	2.85714
Ecnoglutide-1.2mg volume-matched placebo	decreased appetite	39.8571	1	2.85714
Ecnoglutide-1.2mg volume-matched placebo	decreased appetite	40	1	2.85714
Ecnoglutide-1.2mg volume-matched placebo	decreased appetite	40.1429	1	2.85714
Ecnoglutide-1.2mg volume-matched placebo	decreased appetite	40.2857	1	2.85714
Ecnoglutide-1.2mg volume-matched placebo	decreased appetite	40.4286	1	2.85714
Ecnoglutide-1.2mg volume-matched placebo	decreased appetite	40.5714	1	2.85714
Ecnoglutide-1.2mg volume-matched placebo	decreased appetite	40.7143	1	2.85714
Ecnoglutide-1.2mg volume-matched placebo	decreased appetite	40.8571	1	2.85714
Ecnoglutide-1.2mg volume-matched placebo	decreased appetite	41	1	2.85714
Ecnoglutide-1.2mg volume-matched placebo	decreased appetite	41.1429	1	2.85714
Ecnoglutide-1.2mg volume-matched placebo	decreased appetite	41.2857	1	2.85714
Ecnoglutide-1.2mg volume-matched placebo	decreased appetite	41.4286	1	2.85714
Ecnoglutide-1.2mg volume-matched placebo	decreased appetite	41.5714	1	2.85714
Ecnoglutide-1.2mg volume-matched placebo	decreased appetite	41.7143	1	2.85714
Ecnoglutide-1.2mg volume-matched placebo	decreased appetite	41.8571	1	2.85714
Ecnoglutide-1.2mg volume-matched placebo	decreased appetite	42	1	2.85714
Ecnoglutide-1.2mg volume-matched placebo	decreased appetite	42.1429	1	2.85714
Ecnoglutide-1.2mg volume-matched placebo	decreased appetite	42.2857	1	2.85714
Ecnoglutide-1.2mg volume-matched placebo	decreased appetite	42.4286	1	2.85714
Ecnoglutide-1.2mg volume-matched placebo	decreased appetite	42.5714	1	2.85714
Ecnoglutide-1.2mg volume-matched placebo	decreased appetite	42.7143	1	2.85714
Ecnoglutide-1.2mg volume-matched placebo	decreased appetite	42.8571	1	2.85714
Ecnoglutide-1.2mg volume-matched placebo	decreased appetite	43	1	2.85714
Ecnoglutide-1.2mg volume-matched placebo	decreased appetite	43.1429	1	2.85714
Ecnoglutide-1.2mg volume-matched placebo	decreased appetite	43.2857	1	2.85714
Ecnoglutide-1.2mg volume-matched placebo	decreased appetite	43.4286	1	2.85714
Ecnoglutide-1.2mg volume-matched placebo	decreased appetite	43.5714	1	2.85714
Ecnoglutide-1.2mg volume-matched placebo	decreased appetite	43.7143	1	2.85714
Ecnoglutide-1.2mg volume-matched placebo	decreased appetite	43.8571	1	2.85714
Ecnoglutide-1.2mg volume-matched placebo	decreased appetite	44	1	2.85714
Ecnoglutide-1.2mg volume-matched placebo	decreased appetite	44.1429	1	2.85714
Ecnoglutide-1.2mg volume-matched placebo	decreased appetite	44.2857	1	2.85714
Ecnoglutide-1.2mg volume-matched placebo	decreased appetite	44.4286	1	2.85714
Ecnoglutide-1.2mg volume-matched placebo	decreased appetite	44.5714	1	2.85714
Ecnoglutide-1.2mg volume-matched placebo	decreased appetite	44.7143	1	2.85714
Ecnoglutide-1.2mg volume-matched placebo	decreased appetite	44.8571	1	2.85714
Ecnoglutide-1.2mg volume-matched placebo	decreased appetite	45	1	2.85714
Ecnoglutide-1.2mg volume-matched placebo	decreased appetite	45.1429	1	2.85714
Ecnoglutide-1.2mg volume-matched placebo	decreased appetite	45.2857	1	2.85714
Ecnoglutide-1.2mg volume-matched placebo	decreased appetite	45.4286	1	2.85714
Ecnoglutide-1.2mg volume-matched placebo	decreased appetite	45.5714	1	2.85714
Ecnoglutide-1.2mg volume-matched placebo	decreased appetite	45.7143	1	2.85714
Ecnoglutide-1.2mg volume-matched placebo	decreased appetite	45.8571	1	2.85714
Ecnoglutide-1.2mg volume-matched placebo	decreased appetite	46	1	2.85714
Ecnoglutide-1.2mg volume-matched placebo	decreased appetite	46.1429	1	2.85714
Ecnoglutide-1.2mg volume-matched placebo	decreased appetite	46.2857	1	2.85714
Ecnoglutide-1.2mg volume-matched placebo	decreased appetite	46.4286	1	2.85714
Ecnoglutide-1.2mg volume-matched placebo	decreased appetite	46.5714	1	2.85714
Ecnoglutide-1.2mg volume-matched placebo	decreased appetite	46.7143	1	2.85714
Ecnoglutide-1.2mg volume-matched placebo	decreased appetite	46.8571	1	2.85714
Ecnoglutide-1.2mg volume-matched placebo	decreased appetite	47	1	2.85714
Ecnoglutide-1.2mg volume-matched placebo	decreased appetite	47.1429	1	2.85714
Ecnoglutide-1.2mg volume-matched placebo	decreased appetite	47.2857	1	2.85714
Ecnoglutide-1.2mg volume-matched placebo	decreased appetite	47.4286	1	2.85714
Ecnoglutide-1.2mg volume-matched placebo	decreased appetite	47.5714	1	2.85714
Ecnoglutide-1.2mg volume-matched placebo	decreased appetite	47.7143	1	2.85714
Ecnoglutide-1.2mg volume-matched placebo	decreased appetite	47.8571	1	2.85714
Ecnoglutide-1.2mg volume-matched placebo	decreased appetite	48	1	2.85714
Ecnoglutide-1.2mg volume-matched placebo	decreased appetite	48.1429	1	2.85714
Ecnoglutide-1.2mg volume-matched placebo	decreased appetite	48.2857	1	2.85714
Ecnoglutide-1.2mg volume-matched placebo	decreased appetite	48.4286	1	2.85714
Ecnoglutide-1.2mg volume-matched placebo	decreased appetite	48.5714	1	2.85714
Ecnoglutide-1.2mg volume-matched placebo	decreased appetite	48.7143	1	2.85714
Ecnoglutide-1.2mg volume-matched placebo	decreased appetite	48.8571	1	2.85714
Ecnoglutide-1.2mg volume-matched placebo	decreased appetite	49	1	2.85714
Ecnoglutide-1.2mg volume-matched placebo	decreased appetite	49.1429	1	2.85714
Ecnoglutide-1.2mg volume-matched placebo	decreased appetite	49.2857	1	2.85714
Ecnoglutide-1.2mg volume-matched placebo	decreased appetite	49.4286	1	2.85714
Ecnoglutide-1.2mg volume-matched placebo	decreased appetite	49.5714	1	2.85714
Ecnoglutide-1.2mg volume-matched placebo	decreased appetite	49.7143	1	2.85714
Ecnoglutide-1.2mg volume-matched placebo	decreased appetite	49.8571	1	2.85714
Ecnoglutide-1.2mg volume-matched placebo	decreased appetite	50	1	2.85714
Ecnoglutide-1.2mg volume-matched placebo	decreased appetite	50.1429	1	2.85714
Ecnoglutide-1.2mg volume-matched placebo	decreased appetite	50.2857	1	2.85714
Ecnoglutide-1.2mg volume-matched placebo	decreased appetite	50.4286	1	2.85714
Ecnoglutide-1.2mg volume-matched placebo	decreased appetite	50.5714	1	2.85714
Ecnoglutide-1.2mg volume-matched placebo	decreased appetite	50.7143	1	2.85714
Ecnoglutide-1.2mg volume-matched placebo	decreased appetite	50.8571	1	2.85714
Ecnoglutide-1.2mg volume-matched placebo	decreased appetite	51	1	2.85714
Ecnoglutide-1.2mg volume-matched placebo	decreased appetite	51.1429	1	2.85714
Ecnoglutide-1.2mg volume-matched placebo	decreased appetite	51.2857	1	2.85714
Ecnoglutide-1.2mg volume-matched placebo	decreased appetite	51.4286	1	2.85714
Ecnoglutide-1.2mg volume-matched placebo	decreased appetite	51.5714	1	2.85714
Ecnoglutide-1.2mg volume-matched placebo	decreased appetite	51.7143	1	2.85714
Ecnoglutide-1.2mg volume-matched placebo	decreased appetite	51.8571	1	2.85714
Ecnoglutide-1.2mg volume-matched placebo	decreased appetite	52	1	2.85714
Ecnoglutide-1.2mg	decreased appetite	0.142857	1	1.40845
Ecnoglutide-1.2mg	decreased appetite	0.285714	2	2.8169
Ecnoglutide-1.2mg	decreased appetite	0.428571	3	4.22535
Ecnoglutide-1.2mg	decreased appetite	0.571429	4	5.6338
Ecnoglutide-1.2mg	decreased appetite	0.714286	4	5.6338
Ecnoglutide-1.2mg	decreased appetite	0.857143	4	5.6338
Ecnoglutide-1.2mg	decreased appetite	1	4	5.6338
Ecnoglutide-1.2mg	decreased appetite	1.14286	4	5.6338
Ecnoglutide-1.2mg	decreased appetite	1.28571	4	5.6338
Ecnoglutide-1.2mg	decreased appetite	1.42857	4	5.6338
Ecnoglutide-1.2mg	decreased appetite	1.57143	4	5.6338
Ecnoglutide-1.2mg	decreased appetite	1.71429	4	5.6338
Ecnoglutide-1.2mg	decreased appetite	1.85714	4	5.6338
Ecnoglutide-1.2mg	decreased appetite	2	5	7.04225
Ecnoglutide-1.2mg	decreased appetite	2.14286	6	8.4507
Ecnoglutide-1.2mg	decreased appetite	2.28571	6	8.4507
Ecnoglutide-1.2mg	decreased appetite	2.42857	4	5.6338
Ecnoglutide-1.2mg	decreased appetite	2.57143	3	4.22535
Ecnoglutide-1.2mg	decreased appetite	2.71429	3	4.22535
Ecnoglutide-1.2mg	decreased appetite	2.85714	3	4.22535
Ecnoglutide-1.2mg	decreased appetite	3	3	4.22535
Ecnoglutide-1.2mg	decreased appetite	3.14286	3	4.22535
Ecnoglutide-1.2mg	decreased appetite	3.28571	2	2.8169
Ecnoglutide-1.2mg	decreased appetite	3.42857	2	2.8169
Ecnoglutide-1.2mg	decreased appetite	3.57143	2	2.8169
Ecnoglutide-1.2mg	decreased appetite	3.71429	2	2.8169
Ecnoglutide-1.2mg	decreased appetite	3.85714	2	2.8169
Ecnoglutide-1.2mg	decreased appetite	4	2	2.8169
Ecnoglutide-1.2mg	decreased appetite	4.14286	2	2.8169
Ecnoglutide-1.2mg	decreased appetite	4.28571	4	5.6338
Ecnoglutide-1.2mg	decreased appetite	4.42857	5	7.04225
Ecnoglutide-1.2mg	decreased appetite	4.57143	6	8.4507
Ecnoglutide-1.2mg	decreased appetite	4.71429	6	8.4507
Ecnoglutide-1.2mg	decreased appetite	4.85714	6	8.4507
Ecnoglutide-1.2mg	decreased appetite	5	6	8.4507
Ecnoglutide-1.2mg	decreased appetite	5.14286	8	11.2676
Ecnoglutide-1.2mg	decreased appetite	5.28571	8	11.2676
Ecnoglutide-1.2mg	decreased appetite	5.42857	8	11.2676
Ecnoglutide-1.2mg	decreased appetite	5.57143	8	11.2676
Ecnoglutide-1.2mg	decreased appetite	5.71429	8	11.2676
Ecnoglutide-1.2mg	decreased appetite	5.85714	8	11.2676
Ecnoglutide-1.2mg	decreased appetite	6	8	11.2676
Ecnoglutide-1.2mg	decreased appetite	6.14286	8	11.2676
Ecnoglutide-1.2mg	decreased appetite	6.28571	7	9.85915
Ecnoglutide-1.2mg	decreased appetite	6.42857	7	9.85915
Ecnoglutide-1.2mg	decreased appetite	6.57143	7	9.85915
Ecnoglutide-1.2mg	decreased appetite	6.71429	7	9.85915
Ecnoglutide-1.2mg	decreased appetite	6.85714	7	9.85915
Ecnoglutide-1.2mg	decreased appetite	7	7	9.85915
Ecnoglutide-1.2mg	decreased appetite	7.14286	7	9.85915
Ecnoglutide-1.2mg	decreased appetite	7.28571	7	9.85915
Ecnoglutide-1.2mg	decreased appetite	7.42857	7	9.85915
Ecnoglutide-1.2mg	decreased appetite	7.57143	7	9.85915
Ecnoglutide-1.2mg	decreased appetite	7.71429	7	9.85915
Ecnoglutide-1.2mg	decreased appetite	7.85714	7	9.85915
Ecnoglutide-1.2mg	decreased appetite	8	7	9.85915
Ecnoglutide-1.2mg	decreased appetite	8.14286	8	11.2676
Ecnoglutide-1.2mg	decreased appetite	8.28571	10	14.0845
Ecnoglutide-1.2mg	decreased appetite	8.42857	10	14.0845
Ecnoglutide-1.2mg	decreased appetite	8.57143	10	14.0845
Ecnoglutide-1.2mg	decreased appetite	8.71429	10	14.0845
Ecnoglutide-1.2mg	decreased appetite	8.85714	10	14.0845
Ecnoglutide-1.2mg	decreased appetite	9	9	12.6761
Ecnoglutide-1.2mg	decreased appetite	9.14286	10	14.0845
Ecnoglutide-1.2mg	decreased appetite	9.28571	10	14.0845
Ecnoglutide-1.2mg	decreased appetite	9.42857	10	14.0845
Ecnoglutide-1.2mg	decreased appetite	9.57143	10	14.0845
Ecnoglutide-1.2mg	decreased appetite	9.71429	10	14.0845
Ecnoglutide-1.2mg	decreased appetite	9.85714	10	14.0845
Ecnoglutide-1.2mg	decreased appetite	10	10	14.0845
Ecnoglutide-1.2mg	decreased appetite	10.1429	10	14.0845
Ecnoglutide-1.2mg	decreased appetite	10.2857	10	14.0845
Ecnoglutide-1.2mg	decreased appetite	10.4286	10	14.0845
Ecnoglutide-1.2mg	decreased appetite	10.5714	10	14.0845
Ecnoglutide-1.2mg	decreased appetite	10.7143	10	14.0845
Ecnoglutide-1.2mg	decreased appetite	10.8571	9	12.6761
Ecnoglutide-1.2mg	decreased appetite	11	8	11.2676
Ecnoglutide-1.2mg	decreased appetite	11.1429	8	11.2676
Ecnoglutide-1.2mg	decreased appetite	11.2857	8	11.2676
Ecnoglutide-1.2mg	decreased appetite	11.4286	8	11.2676
Ecnoglutide-1.2mg	decreased appetite	11.5714	8	11.2676
Ecnoglutide-1.2mg	decreased appetite	11.7143	8	11.2676
Ecnoglutide-1.2mg	decreased appetite	11.8571	7	9.85915
Ecnoglutide-1.2mg	decreased appetite	12	7	9.85915
Ecnoglutide-1.2mg	decreased appetite	12.1429	7	9.85915
Ecnoglutide-1.2mg	decreased appetite	12.2857	7	9.85915
Ecnoglutide-1.2mg	decreased appetite	12.4286	7	9.85915
Ecnoglutide-1.2mg	decreased appetite	12.5714	7	9.85915
Ecnoglutide-1.2mg	decreased appetite	12.7143	7	9.85915
Ecnoglutide-1.2mg	decreased appetite	12.8571	7	9.85915
Ecnoglutide-1.2mg	decreased appetite	13	7	9.85915
Ecnoglutide-1.2mg	decreased appetite	13.1429	6	8.4507
Ecnoglutide-1.2mg	decreased appetite	13.2857	7	9.85915
Ecnoglutide-1.2mg	decreased appetite	13.4286	7	9.85915
Ecnoglutide-1.2mg	decreased appetite	13.5714	7	9.85915
Ecnoglutide-1.2mg	decreased appetite	13.7143	7	9.85915
Ecnoglutide-1.2mg	decreased appetite	13.8571	7	9.85915
Ecnoglutide-1.2mg	decreased appetite	14	7	9.85915
Ecnoglutide-1.2mg	decreased appetite	14.1429	7	9.85915
Ecnoglutide-1.2mg	decreased appetite	14.2857	7	9.85915
Ecnoglutide-1.2mg	decreased appetite	14.4286	7	9.85915
Ecnoglutide-1.2mg	decreased appetite	14.5714	7	9.85915
Ecnoglutide-1.2mg	decreased appetite	14.7143	7	9.85915
Ecnoglutide-1.2mg	decreased appetite	14.8571	7	9.85915
Ecnoglutide-1.2mg	decreased appetite	15	7	9.85915
Ecnoglutide-1.2mg	decreased appetite	15.1429	7	9.85915
Ecnoglutide-1.2mg	decreased appetite	15.2857	6	8.4507
Ecnoglutide-1.2mg	decreased appetite	15.4286	6	8.4507
Ecnoglutide-1.2mg	decreased appetite	15.5714	6	8.4507
Ecnoglutide-1.2mg	decreased appetite	15.7143	6	8.4507
Ecnoglutide-1.2mg	decreased appetite	15.8571	6	8.4507
Ecnoglutide-1.2mg	decreased appetite	16	6	8.4507
Ecnoglutide-1.2mg	decreased appetite	16.1429	6	8.4507
Ecnoglutide-1.2mg	decreased appetite	16.2857	6	8.4507
Ecnoglutide-1.2mg	decreased appetite	16.4286	6	8.4507
Ecnoglutide-1.2mg	decreased appetite	16.5714	6	8.4507
Ecnoglutide-1.2mg	decreased appetite	16.7143	6	8.4507
Ecnoglutide-1.2mg	decreased appetite	16.8571	6	8.4507
Ecnoglutide-1.2mg	decreased appetite	17	6	8.4507
Ecnoglutide-1.2mg	decreased appetite	17.1429	6	8.4507
Ecnoglutide-1.2mg	decreased appetite	17.2857	6	8.4507
Ecnoglutide-1.2mg	decreased appetite	17.4286	6	8.4507
Ecnoglutide-1.2mg	decreased appetite	17.5714	6	8.4507
Ecnoglutide-1.2mg	decreased appetite	17.7143	6	8.4507
Ecnoglutide-1.2mg	decreased appetite	17.8571	6	8.4507
Ecnoglutide-1.2mg	decreased appetite	18	6	8.4507
Ecnoglutide-1.2mg	decreased appetite	18.1429	6	8.4507
Ecnoglutide-1.2mg	decreased appetite	18.2857	6	8.4507
Ecnoglutide-1.2mg	decreased appetite	18.4286	6	8.4507
Ecnoglutide-1.2mg	decreased appetite	18.5714	6	8.4507
Ecnoglutide-1.2mg	decreased appetite	18.7143	6	8.4507
Ecnoglutide-1.2mg	decreased appetite	18.8571	6	8.4507
Ecnoglutide-1.2mg	decreased appetite	19	6	8.4507
Ecnoglutide-1.2mg	decreased appetite	19.1429	7	9.85915
Ecnoglutide-1.2mg	decreased appetite	19.2857	7	9.85915
Ecnoglutide-1.2mg	decreased appetite	19.4286	6	8.4507
Ecnoglutide-1.2mg	decreased appetite	19.5714	6	8.4507
Ecnoglutide-1.2mg	decreased appetite	19.7143	6	8.4507
Ecnoglutide-1.2mg	decreased appetite	19.8571	6	8.4507
Ecnoglutide-1.2mg	decreased appetite	20	6	8.4507
Ecnoglutide-1.2mg	decreased appetite	20.1429	6	8.4507
Ecnoglutide-1.2mg	decreased appetite	20.2857	6	8.4507
Ecnoglutide-1.2mg	decreased appetite	20.4286	6	8.4507
Ecnoglutide-1.2mg	decreased appetite	20.5714	6	8.4507
Ecnoglutide-1.2mg	decreased appetite	20.7143	6	8.4507
Ecnoglutide-1.2mg	decreased appetite	20.8571	5	7.04225
Ecnoglutide-1.2mg	decreased appetite	21	5	7.04225
Ecnoglutide-1.2mg	decreased appetite	21.1429	5	7.04225
Ecnoglutide-1.2mg	decreased appetite	21.2857	5	7.04225
Ecnoglutide-1.2mg	decreased appetite	21.4286	5	7.04225
Ecnoglutide-1.2mg	decreased appetite	21.5714	5	7.04225
Ecnoglutide-1.2mg	decreased appetite	21.7143	5	7.04225
Ecnoglutide-1.2mg	decreased appetite	21.8571	5	7.04225
Ecnoglutide-1.2mg	decreased appetite	22	5	7.04225
Ecnoglutide-1.2mg	decreased appetite	22.1429	5	7.04225
Ecnoglutide-1.2mg	decreased appetite	22.2857	5	7.04225
Ecnoglutide-1.2mg	decreased appetite	22.4286	5	7.04225
Ecnoglutide-1.2mg	decreased appetite	22.5714	5	7.04225
Ecnoglutide-1.2mg	decreased appetite	22.7143	5	7.04225
Ecnoglutide-1.2mg	decreased appetite	22.8571	5	7.04225
Ecnoglutide-1.2mg	decreased appetite	23	5	7.04225
Ecnoglutide-1.2mg	decreased appetite	23.1429	5	7.04225
Ecnoglutide-1.2mg	decreased appetite	23.2857	5	7.04225
Ecnoglutide-1.2mg	decreased appetite	23.4286	5	7.04225
Ecnoglutide-1.2mg	decreased appetite	23.5714	5	7.04225
Ecnoglutide-1.2mg	decreased appetite	23.7143	5	7.04225
Ecnoglutide-1.2mg	decreased appetite	23.8571	5	7.04225
Ecnoglutide-1.2mg	decreased appetite	24	5	7.04225
Ecnoglutide-1.2mg	decreased appetite	24.1429	5	7.04225
Ecnoglutide-1.2mg	decreased appetite	24.2857	5	7.04225
Ecnoglutide-1.2mg	decreased appetite	24.4286	4	5.6338
Ecnoglutide-1.2mg	decreased appetite	24.5714	4	5.6338
Ecnoglutide-1.2mg	decreased appetite	24.7143	4	5.6338
Ecnoglutide-1.2mg	decreased appetite	24.8571	4	5.6338
Ecnoglutide-1.2mg	decreased appetite	25	4	5.6338
Ecnoglutide-1.2mg	decreased appetite	25.1429	4	5.6338
Ecnoglutide-1.2mg	decreased appetite	25.2857	4	5.6338
Ecnoglutide-1.2mg	decreased appetite	25.4286	4	5.6338
Ecnoglutide-1.2mg	decreased appetite	25.5714	3	4.22535
Ecnoglutide-1.2mg	decreased appetite	25.7143	3	4.22535
Ecnoglutide-1.2mg	decreased appetite	25.8571	3	4.22535
Ecnoglutide-1.2mg	decreased appetite	26	3	4.22535
Ecnoglutide-1.2mg	decreased appetite	26.1429	3	4.22535
Ecnoglutide-1.2mg	decreased appetite	26.2857	3	4.22535
Ecnoglutide-1.2mg	decreased appetite	26.4286	3	4.22535
Ecnoglutide-1.2mg	decreased appetite	26.5714	3	4.22535
Ecnoglutide-1.2mg	decreased appetite	26.7143	3	4.22535
Ecnoglutide-1.2mg	decreased appetite	26.8571	3	4.22535
Ecnoglutide-1.2mg	decreased appetite	27	3	4.22535
Ecnoglutide-1.2mg	decreased appetite	27.1429	3	4.22535
Ecnoglutide-1.2mg	decreased appetite	27.2857	3	4.22535
Ecnoglutide-1.2mg	decreased appetite	27.4286	3	4.22535
Ecnoglutide-1.2mg	decreased appetite	27.5714	3	4.22535
Ecnoglutide-1.2mg	decreased appetite	27.7143	3	4.22535
Ecnoglutide-1.2mg	decreased appetite	27.8571	3	4.22535
Ecnoglutide-1.2mg	decreased appetite	28	3	4.22535
Ecnoglutide-1.2mg	decreased appetite	28.1429	3	4.22535
Ecnoglutide-1.2mg	decreased appetite	28.2857	3	4.22535
Ecnoglutide-1.2mg	decreased appetite	28.4286	3	4.22535
Ecnoglutide-1.2mg	decreased appetite	28.5714	3	4.22535
Ecnoglutide-1.2mg	decreased appetite	28.7143	3	4.22535
Ecnoglutide-1.2mg	decreased appetite	28.8571	3	4.22535
Ecnoglutide-1.2mg	decreased appetite	29	3	4.22535
Ecnoglutide-1.2mg	decreased appetite	29.1429	2	2.8169
Ecnoglutide-1.2mg	decreased appetite	29.2857	2	2.8169
Ecnoglutide-1.2mg	decreased appetite	29.4286	2	2.8169
Ecnoglutide-1.2mg	decreased appetite	29.5714	2	2.8169
Ecnoglutide-1.2mg	decreased appetite	29.7143	2	2.8169
Ecnoglutide-1.2mg	decreased appetite	29.8571	2	2.8169
Ecnoglutide-1.2mg	decreased appetite	30	2	2.8169
Ecnoglutide-1.2mg	decreased appetite	30.1429	1	1.40845
Ecnoglutide-1.2mg	decreased appetite	30.2857	1	1.40845
Ecnoglutide-1.2mg	decreased appetite	30.4286	1	1.40845
Ecnoglutide-1.2mg	decreased appetite	30.5714	1	1.40845
Ecnoglutide-1.2mg	decreased appetite	30.7143	1	1.40845
Ecnoglutide-1.2mg	decreased appetite	30.8571	1	1.40845
Ecnoglutide-1.2mg	decreased appetite	31	1	1.40845
Ecnoglutide-1.2mg	decreased appetite	31.1429	1	1.40845
Ecnoglutide-1.2mg	decreased appetite	31.2857	1	1.40845
Ecnoglutide-1.2mg	decreased appetite	31.4286	1	1.40845
Ecnoglutide-1.2mg	decreased appetite	31.5714	1	1.40845
Ecnoglutide-1.2mg	decreased appetite	31.7143	1	1.40845
Ecnoglutide-1.2mg	decreased appetite	31.8571	1	1.40845
Ecnoglutide-1.2mg	decreased appetite	32	1	1.40845
Ecnoglutide-1.2mg	decreased appetite	32.1429	1	1.40845
Ecnoglutide-1.2mg	decreased appetite	32.2857	1	1.40845
Ecnoglutide-1.2mg	decreased appetite	32.4286	1	1.40845
Ecnoglutide-1.2mg	decreased appetite	32.5714	1	1.40845
Ecnoglutide-1.2mg	decreased appetite	32.7143	1	1.40845
Ecnoglutide-1.2mg	decreased appetite	32.8571	1	1.40845
Ecnoglutide-1.2mg	decreased appetite	33	1	1.40845
Ecnoglutide-1.2mg	decreased appetite	33.1429	1	1.40845
Ecnoglutide-1.2mg	decreased appetite	33.2857	1	1.40845
Ecnoglutide-1.2mg	decreased appetite	33.4286	1	1.40845
Ecnoglutide-1.2mg	decreased appetite	33.5714	1	1.40845
Ecnoglutide-1.2mg	decreased appetite	33.7143	1	1.40845
Ecnoglutide-1.2mg	decreased appetite	33.8571	1	1.40845
Ecnoglutide-1.2mg	decreased appetite	34	1	1.40845
Ecnoglutide-1.2mg	decreased appetite	34.1429	1	1.40845
Ecnoglutide-1.2mg	decreased appetite	34.2857	1	1.40845
Ecnoglutide-1.2mg	decreased appetite	34.4286	1	1.40845
Ecnoglutide-1.2mg	decreased appetite	34.5714	1	1.40845
Ecnoglutide-1.2mg	decreased appetite	34.7143	1	1.40845
Ecnoglutide-1.2mg	decreased appetite	34.8571	1	1.40845
Ecnoglutide-1.2mg	decreased appetite	35	1	1.40845
Ecnoglutide-1.2mg	decreased appetite	35.1429	1	1.40845
Ecnoglutide-1.2mg	decreased appetite	35.2857	1	1.40845
Ecnoglutide-1.2mg	decreased appetite	35.4286	1	1.40845
Ecnoglutide-1.2mg	decreased appetite	35.5714	1	1.40845
Ecnoglutide-1.2mg	decreased appetite	35.7143	1	1.40845
Ecnoglutide-1.2mg	decreased appetite	35.8571	1	1.40845
Ecnoglutide-1.2mg	decreased appetite	36	1	1.40845
Ecnoglutide-1.2mg	decreased appetite	36.1429	1	1.40845
Ecnoglutide-1.2mg	decreased appetite	36.2857	1	1.40845
Ecnoglutide-1.2mg	decreased appetite	36.4286	1	1.40845
Ecnoglutide-1.2mg	decreased appetite	36.5714	1	1.40845
Ecnoglutide-1.2mg	decreased appetite	36.7143	1	1.40845
Ecnoglutide-1.2mg	decreased appetite	36.8571	1	1.40845
Ecnoglutide-1.2mg	decreased appetite	37	1	1.40845
Ecnoglutide-1.2mg	decreased appetite	37.1429	1	1.40845
Ecnoglutide-1.2mg	decreased appetite	37.2857	1	1.40845
Ecnoglutide-1.2mg	decreased appetite	37.4286	1	1.40845
Ecnoglutide-1.2mg	decreased appetite	37.5714	1	1.40845
Ecnoglutide-1.2mg	decreased appetite	37.7143	1	1.40845
Ecnoglutide-1.2mg	decreased appetite	37.8571	1	1.40845
Ecnoglutide-1.2mg	decreased appetite	38	1	1.40845
Ecnoglutide-1.2mg	decreased appetite	38.1429	1	1.40845
Ecnoglutide-1.2mg	decreased appetite	38.2857	1	1.40845
Ecnoglutide-1.2mg	decreased appetite	38.4286	1	1.40845
Ecnoglutide-1.2mg	decreased appetite	38.5714	1	1.40845
Ecnoglutide-1.2mg	decreased appetite	38.7143	1	1.40845
Ecnoglutide-1.2mg	decreased appetite	38.8571	1	1.40845
Ecnoglutide-1.2mg	decreased appetite	39	1	1.40845
Ecnoglutide-1.2mg	decreased appetite	39.1429	1	1.40845
Ecnoglutide-1.2mg	decreased appetite	39.2857	1	1.40845
Ecnoglutide-1.2mg	decreased appetite	39.4286	1	1.40845
Ecnoglutide-1.2mg	decreased appetite	39.5714	1	1.40845
Ecnoglutide-1.2mg	decreased appetite	39.7143	1	1.40845
Ecnoglutide-1.2mg	decreased appetite	39.8571	1	1.40845
Ecnoglutide-1.2mg	decreased appetite	40	1	1.40845
Ecnoglutide-1.2mg	decreased appetite	40.1429	1	1.40845
Ecnoglutide-1.2mg	decreased appetite	40.2857	1	1.40845
Ecnoglutide-1.2mg	decreased appetite	40.4286	1	1.40845
Ecnoglutide-1.2mg	decreased appetite	40.5714	1	1.40845
Ecnoglutide-1.2mg	decreased appetite	40.7143	1	1.40845
Ecnoglutide-1.2mg	decreased appetite	40.8571	1	1.40845
Ecnoglutide-1.2mg	decreased appetite	41	1	1.40845
Ecnoglutide-1.2mg	decreased appetite	41.1429	1	1.40845
Ecnoglutide-1.2mg	decreased appetite	41.2857	1	1.40845
Ecnoglutide-1.2mg	decreased appetite	41.4286	1	1.40845
Ecnoglutide-1.2mg	decreased appetite	41.5714	1	1.40845
Ecnoglutide-1.2mg	decreased appetite	41.7143	1	1.40845
Ecnoglutide-1.2mg	decreased appetite	41.8571	1	1.40845
Ecnoglutide-1.2mg	decreased appetite	42	1	1.40845
Ecnoglutide-1.2mg	decreased appetite	42.1429	1	1.40845
Ecnoglutide-1.2mg	decreased appetite	42.2857	1	1.40845
Ecnoglutide-1.2mg	decreased appetite	42.4286	1	1.40845
Ecnoglutide-1.2mg	decreased appetite	42.5714	1	1.40845
Ecnoglutide-1.2mg	decreased appetite	42.7143	1	1.40845
Ecnoglutide-1.2mg	decreased appetite	42.8571	1	1.40845
Ecnoglutide-1.2mg	decreased appetite	43	1	1.40845
Ecnoglutide-1.2mg	decreased appetite	43.1429	1	1.40845
Ecnoglutide-1.2mg	decreased appetite	43.2857	1	1.40845
Ecnoglutide-1.2mg	decreased appetite	43.4286	1	1.40845
Ecnoglutide-1.2mg	decreased appetite	43.5714	1	1.40845
Ecnoglutide-1.2mg	decreased appetite	43.7143	1	1.40845
Ecnoglutide-1.2mg	decreased appetite	43.8571	1	1.40845
Ecnoglutide-1.2mg	decreased appetite	44	1	1.40845
Ecnoglutide-1.2mg	decreased appetite	44.1429	1	1.40845
Ecnoglutide-1.2mg	decreased appetite	44.2857	1	1.40845
Ecnoglutide-1.2mg	decreased appetite	44.4286	1	1.40845
Ecnoglutide-1.2mg	decreased appetite	44.5714	1	1.40845
Ecnoglutide-1.2mg	decreased appetite	44.7143	1	1.40845
Ecnoglutide-1.2mg	decreased appetite	44.8571	1	1.40845
Ecnoglutide-1.2mg	decreased appetite	45	1	1.40845
Ecnoglutide-1.2mg	decreased appetite	45.1429	1	1.40845
Ecnoglutide-1.2mg	decreased appetite	45.2857	1	1.40845
Ecnoglutide-1.2mg	decreased appetite	45.4286	1	1.40845
Ecnoglutide-1.2mg	decreased appetite	45.5714	1	1.40845
Ecnoglutide-1.2mg	decreased appetite	45.7143	1	1.40845
Ecnoglutide-1.2mg	decreased appetite	45.8571	1	1.40845
Ecnoglutide-1.2mg	decreased appetite	46	1	1.40845
Ecnoglutide-1.2mg	decreased appetite	46.1429	1	1.40845
Ecnoglutide-1.2mg	decreased appetite	46.2857	1	1.40845
Ecnoglutide-1.2mg	decreased appetite	46.4286	1	1.40845
Ecnoglutide-1.2mg	decreased appetite	46.5714	1	1.40845
Ecnoglutide-1.2mg	decreased appetite	46.7143	1	1.40845
Ecnoglutide-1.2mg	decreased appetite	46.8571	1	1.40845
Ecnoglutide-1.2mg	decreased appetite	47	1	1.40845
Ecnoglutide-1.2mg	decreased appetite	47.1429	1	1.40845
Ecnoglutide-1.2mg	decreased appetite	47.2857	1	1.40845
Ecnoglutide-1.2mg	decreased appetite	47.4286	1	1.40845
Ecnoglutide-1.2mg	decreased appetite	47.5714	1	1.40845
Ecnoglutide-1.2mg	decreased appetite	47.7143	1	1.40845
Ecnoglutide-1.2mg	decreased appetite	47.8571	1	1.40845
Ecnoglutide-1.2mg	decreased appetite	48	1	1.40845
Ecnoglutide-1.2mg	decreased appetite	48.1429	1	1.40845
Ecnoglutide-1.2mg	decreased appetite	48.2857	1	1.40845
Ecnoglutide-1.2mg	decreased appetite	48.4286	1	1.40845
Ecnoglutide-1.2mg	decreased appetite	48.5714	1	1.40845
Ecnoglutide-1.2mg	decreased appetite	48.7143	1	1.40845
Ecnoglutide-1.2mg	decreased appetite	48.8571	1	1.40845
Ecnoglutide-1.2mg	decreased appetite	49	1	1.40845
Ecnoglutide-1.2mg	decreased appetite	49.1429	1	1.40845
Ecnoglutide-1.2mg	decreased appetite	49.2857	1	1.40845
Ecnoglutide-1.2mg	decreased appetite	49.4286	1	1.40845
Ecnoglutide-1.2mg	decreased appetite	49.5714	1	1.40845
Ecnoglutide-1.2mg	decreased appetite	49.7143	1	1.40845
Ecnoglutide-1.2mg	decreased appetite	49.8571	1	1.40845
Ecnoglutide-1.2mg	decreased appetite	50	1	1.40845
Ecnoglutide-1.2mg	decreased appetite	50.1429	1	1.40845
Ecnoglutide-1.2mg	decreased appetite	50.2857	1	1.40845
Ecnoglutide-1.2mg	decreased appetite	50.4286	1	1.40845
Ecnoglutide-1.2mg	decreased appetite	50.5714	1	1.40845
Ecnoglutide-1.2mg	decreased appetite	50.7143	1	1.40845
Ecnoglutide-1.2mg	decreased appetite	50.8571	1	1.40845
Ecnoglutide-1.2mg	decreased appetite	51	1	1.40845
Ecnoglutide-1.2mg	decreased appetite	51.1429	1	1.40845
Ecnoglutide-1.2mg	decreased appetite	51.2857	1	1.40845
Ecnoglutide-1.2mg	decreased appetite	51.4286	1	1.40845
Ecnoglutide-1.2mg	decreased appetite	51.5714	1	1.40845
Ecnoglutide-1.2mg	decreased appetite	51.7143	1	1.40845
Ecnoglutide-1.2mg	decreased appetite	51.8571	1	1.40845
Ecnoglutide-1.2mg	decreased appetite	52	1	1.40845
Ecnoglutide-0.6mg volume-matched placebo	decreased appetite	24.1429	0	0
Ecnoglutide-0.6mg volume-matched placebo	decreased appetite	24.2857	0	0
Ecnoglutide-0.6mg volume-matched placebo	decreased appetite	24.4286	1	2.77778
Ecnoglutide-0.6mg volume-matched placebo	decreased appetite	24.5714	1	2.77778
Ecnoglutide-0.6mg volume-matched placebo	decreased appetite	24.7143	1	2.77778
Ecnoglutide-0.6mg volume-matched placebo	decreased appetite	24.8571	1	2.77778
Ecnoglutide-0.6mg volume-matched placebo	decreased appetite	25	1	2.77778
Ecnoglutide-0.6mg volume-matched placebo	decreased appetite	25.1429	1	2.77778
Ecnoglutide-0.6mg volume-matched placebo	decreased appetite	25.2857	1	2.77778
Ecnoglutide-0.6mg volume-matched placebo	decreased appetite	25.4286	1	2.77778
Ecnoglutide-0.6mg volume-matched placebo	decreased appetite	25.5714	1	2.77778
Ecnoglutide-0.6mg volume-matched placebo	decreased appetite	25.7143	1	2.77778
Ecnoglutide-0.6mg volume-matched placebo	decreased appetite	25.8571	1	2.77778
Ecnoglutide-0.6mg volume-matched placebo	decreased appetite	26	1	2.77778
Ecnoglutide-0.6mg volume-matched placebo	decreased appetite	26.1429	1	2.77778
Ecnoglutide-0.6mg volume-matched placebo	decreased appetite	26.2857	1	2.77778
Ecnoglutide-0.6mg volume-matched placebo	decreased appetite	26.4286	1	2.77778
Ecnoglutide-0.6mg volume-matched placebo	decreased appetite	26.5714	1	2.77778
Ecnoglutide-0.6mg volume-matched placebo	decreased appetite	26.7143	1	2.77778
Ecnoglutide-0.6mg volume-matched placebo	decreased appetite	26.8571	1	2.77778
Ecnoglutide-0.6mg volume-matched placebo	decreased appetite	27	1	2.77778
Ecnoglutide-0.6mg volume-matched placebo	decreased appetite	27.1429	1	2.77778
Ecnoglutide-0.6mg volume-matched placebo	decreased appetite	27.2857	1	2.77778
Ecnoglutide-0.6mg volume-matched placebo	decreased appetite	27.4286	1	2.77778
Ecnoglutide-0.6mg volume-matched placebo	decreased appetite	27.5714	1	2.77778
Ecnoglutide-0.6mg volume-matched placebo	decreased appetite	27.7143	1	2.77778
Ecnoglutide-0.6mg volume-matched placebo	decreased appetite	27.8571	1	2.77778
Ecnoglutide-0.6mg volume-matched placebo	decreased appetite	28	1	2.77778
Ecnoglutide-0.6mg volume-matched placebo	decreased appetite	28.1429	1	2.77778
Ecnoglutide-0.6mg volume-matched placebo	decreased appetite	28.2857	1	2.77778
Ecnoglutide-0.6mg volume-matched placebo	decreased appetite	28.4286	1	2.77778
Ecnoglutide-0.6mg volume-matched placebo	decreased appetite	28.5714	1	2.77778
Ecnoglutide-0.6mg volume-matched placebo	decreased appetite	28.7143	1	2.77778
Ecnoglutide-0.6mg volume-matched placebo	decreased appetite	28.8571	1	2.77778
Ecnoglutide-0.6mg volume-matched placebo	decreased appetite	29	1	2.77778
Ecnoglutide-0.6mg volume-matched placebo	decreased appetite	29.1429	1	2.77778
Ecnoglutide-0.6mg volume-matched placebo	decreased appetite	29.2857	2	5.55556
Ecnoglutide-0.6mg volume-matched placebo	decreased appetite	29.4286	2	5.55556
Ecnoglutide-0.6mg volume-matched placebo	decreased appetite	29.5714	2	5.55556
Ecnoglutide-0.6mg volume-matched placebo	decreased appetite	29.7143	2	5.55556
Ecnoglutide-0.6mg volume-matched placebo	decreased appetite	29.8571	2	5.55556
Ecnoglutide-0.6mg volume-matched placebo	decreased appetite	30	2	5.55556
Ecnoglutide-0.6mg volume-matched placebo	decreased appetite	30.1429	2	5.55556
Ecnoglutide-0.6mg volume-matched placebo	decreased appetite	30.2857	2	5.55556
Ecnoglutide-0.6mg volume-matched placebo	decreased appetite	30.4286	2	5.55556
Ecnoglutide-0.6mg volume-matched placebo	decreased appetite	30.5714	2	5.55556
Ecnoglutide-0.6mg volume-matched placebo	decreased appetite	30.7143	2	5.55556
Ecnoglutide-0.6mg volume-matched placebo	decreased appetite	30.8571	2	5.55556
Ecnoglutide-0.6mg volume-matched placebo	decreased appetite	31	2	5.55556
Ecnoglutide-0.6mg volume-matched placebo	decreased appetite	31.1429	2	5.55556
Ecnoglutide-0.6mg volume-matched placebo	decreased appetite	31.2857	2	5.55556
Ecnoglutide-0.6mg volume-matched placebo	decreased appetite	31.4286	2	5.55556
Ecnoglutide-0.6mg volume-matched placebo	decreased appetite	31.5714	2	5.55556
Ecnoglutide-0.6mg volume-matched placebo	decreased appetite	31.7143	2	5.55556
Ecnoglutide-0.6mg volume-matched placebo	decreased appetite	31.8571	2	5.55556
Ecnoglutide-0.6mg volume-matched placebo	decreased appetite	32	2	5.55556
Ecnoglutide-0.6mg volume-matched placebo	decreased appetite	32.1429	2	5.55556
Ecnoglutide-0.6mg volume-matched placebo	decreased appetite	32.2857	1	2.77778
Ecnoglutide-0.6mg volume-matched placebo	decreased appetite	32.4286	1	2.77778
Ecnoglutide-0.6mg volume-matched placebo	decreased appetite	32.5714	1	2.77778
Ecnoglutide-0.6mg volume-matched placebo	decreased appetite	32.7143	0	0
Ecnoglutide-0.6mg volume-matched placebo	decreased appetite	32.8571	0	0
Ecnoglutide-0.6mg volume-matched placebo	decreased appetite	33	0	0
Ecnoglutide-0.6mg volume-matched placebo	decreased appetite	33.1429	0	0
Ecnoglutide-0.6mg volume-matched placebo	decreased appetite	33.2857	0	0
Ecnoglutide-0.6mg volume-matched placebo	decreased appetite	33.4286	0	0
Ecnoglutide-0.6mg volume-matched placebo	decreased appetite	33.5714	0	0
Ecnoglutide-0.6mg volume-matched placebo	decreased appetite	33.7143	0	0
Ecnoglutide-0.6mg volume-matched placebo	decreased appetite	33.8571	0	0
Ecnoglutide-0.6mg volume-matched placebo	decreased appetite	34	0	0
Ecnoglutide-0.6mg volume-matched placebo	decreased appetite	34.1429	0	0
Ecnoglutide-0.6mg volume-matched placebo	decreased appetite	34.2857	0	0
Ecnoglutide-0.6mg volume-matched placebo	decreased appetite	34.4286	0	0
Ecnoglutide-0.6mg volume-matched placebo	decreased appetite	34.5714	0	0
Ecnoglutide-0.6mg volume-matched placebo	decreased appetite	34.7143	0	0
Ecnoglutide-0.6mg volume-matched placebo	decreased appetite	34.8571	0	0
Ecnoglutide-0.6mg volume-matched placebo	decreased appetite	35	0	0
Ecnoglutide-0.6mg volume-matched placebo	decreased appetite	35.1429	0	0
Ecnoglutide-0.6mg volume-matched placebo	decreased appetite	35.2857	0	0
Ecnoglutide-0.6mg volume-matched placebo	decreased appetite	35.4286	0	0
Ecnoglutide-0.6mg volume-matched placebo	decreased appetite	35.5714	0	0
Ecnoglutide-0.6mg volume-matched placebo	decreased appetite	35.7143	0	0
Ecnoglutide-0.6mg volume-matched placebo	decreased appetite	35.8571	0	0
Ecnoglutide-0.6mg volume-matched placebo	decreased appetite	36	0	0
Ecnoglutide-0.6mg volume-matched placebo	decreased appetite	36.1429	0	0
Ecnoglutide-0.6mg volume-matched placebo	decreased appetite	36.2857	0	0
Ecnoglutide-0.6mg volume-matched placebo	decreased appetite	36.4286	0	0
Ecnoglutide-0.6mg volume-matched placebo	decreased appetite	36.5714	0	0
Ecnoglutide-0.6mg volume-matched placebo	decreased appetite	36.7143	0	0
Ecnoglutide-0.6mg volume-matched placebo	decreased appetite	36.8571	0	0
Ecnoglutide-0.6mg volume-matched placebo	decreased appetite	37	0	0
Ecnoglutide-0.6mg volume-matched placebo	decreased appetite	37.1429	0	0
Ecnoglutide-0.6mg volume-matched placebo	decreased appetite	37.2857	0	0
Ecnoglutide-0.6mg volume-matched placebo	decreased appetite	37.4286	0	0
Ecnoglutide-0.6mg volume-matched placebo	decreased appetite	37.5714	0	0
Ecnoglutide-0.6mg volume-matched placebo	decreased appetite	37.7143	0	0
Ecnoglutide-0.6mg volume-matched placebo	decreased appetite	37.8571	0	0
Ecnoglutide-0.6mg volume-matched placebo	decreased appetite	38	0	0
Ecnoglutide-0.6mg volume-matched placebo	decreased appetite	38.1429	0	0
Ecnoglutide-0.6mg volume-matched placebo	decreased appetite	38.2857	0	0
Ecnoglutide-0.6mg volume-matched placebo	decreased appetite	38.4286	0	0
Ecnoglutide-0.6mg volume-matched placebo	decreased appetite	38.5714	0	0
Ecnoglutide-0.6mg volume-matched placebo	decreased appetite	38.7143	0	0
Ecnoglutide-0.6mg volume-matched placebo	decreased appetite	38.8571	0	0
Ecnoglutide-0.6mg volume-matched placebo	decreased appetite	39	0	0
Ecnoglutide-0.6mg volume-matched placebo	decreased appetite	39.1429	0	0
Ecnoglutide-0.6mg volume-matched placebo	decreased appetite	39.2857	0	0
Ecnoglutide-0.6mg volume-matched placebo	decreased appetite	39.4286	0	0
Ecnoglutide-0.6mg volume-matched placebo	decreased appetite	39.5714	0	0
Ecnoglutide-0.6mg volume-matched placebo	decreased appetite	39.7143	0	0
Ecnoglutide-0.6mg volume-matched placebo	decreased appetite	39.8571	0	0
Ecnoglutide-0.6mg volume-matched placebo	decreased appetite	40	0	0
Ecnoglutide-0.6mg volume-matched placebo	decreased appetite	40.1429	0	0
Ecnoglutide-0.6mg volume-matched placebo	decreased appetite	40.2857	0	0
Ecnoglutide-0.6mg volume-matched placebo	decreased appetite	40.4286	0	0
Ecnoglutide-0.6mg volume-matched placebo	decreased appetite	40.5714	0	0
Ecnoglutide-0.6mg volume-matched placebo	decreased appetite	40.7143	0	0
Ecnoglutide-0.6mg volume-matched placebo	decreased appetite	40.8571	0	0
Ecnoglutide-0.6mg volume-matched placebo	decreased appetite	41	0	0
Ecnoglutide-0.6mg volume-matched placebo	decreased appetite	41.1429	0	0
Ecnoglutide-0.6mg volume-matched placebo	decreased appetite	41.2857	0	0
Ecnoglutide-0.6mg volume-matched placebo	decreased appetite	41.4286	0	0
Ecnoglutide-0.6mg volume-matched placebo	decreased appetite	41.5714	0	0
Ecnoglutide-0.6mg volume-matched placebo	decreased appetite	41.7143	0	0
Ecnoglutide-0.6mg volume-matched placebo	decreased appetite	41.8571	0	0
Ecnoglutide-0.6mg volume-matched placebo	decreased appetite	42	0	0
Ecnoglutide-0.6mg volume-matched placebo	decreased appetite	42.1429	0	0
Ecnoglutide-0.6mg volume-matched placebo	decreased appetite	42.2857	0	0
Ecnoglutide-0.6mg volume-matched placebo	decreased appetite	42.4286	0	0
Ecnoglutide-0.6mg volume-matched placebo	decreased appetite	42.5714	0	0
Ecnoglutide-0.6mg volume-matched placebo	decreased appetite	42.7143	0	0
Ecnoglutide-0.6mg volume-matched placebo	decreased appetite	42.8571	0	0
Ecnoglutide-0.6mg volume-matched placebo	decreased appetite	43	0	0
Ecnoglutide-0.6mg volume-matched placebo	decreased appetite	43.1429	0	0
Ecnoglutide-0.6mg volume-matched placebo	decreased appetite	43.2857	0	0
Ecnoglutide-0.6mg volume-matched placebo	decreased appetite	43.4286	0	0
Ecnoglutide-0.6mg volume-matched placebo	decreased appetite	43.5714	0	0
Ecnoglutide-0.6mg volume-matched placebo	decreased appetite	43.7143	0	0
Ecnoglutide-0.6mg volume-matched placebo	decreased appetite	43.8571	0	0
Ecnoglutide-0.6mg volume-matched placebo	decreased appetite	44	0	0
Ecnoglutide-0.6mg volume-matched placebo	decreased appetite	44.1429	0	0
Ecnoglutide-0.6mg volume-matched placebo	decreased appetite	44.2857	0	0
Ecnoglutide-0.6mg volume-matched placebo	decreased appetite	44.4286	0	0
Ecnoglutide-0.6mg volume-matched placebo	decreased appetite	44.5714	0	0
Ecnoglutide-0.6mg volume-matched placebo	decreased appetite	44.7143	0	0
Ecnoglutide-0.6mg volume-matched placebo	decreased appetite	44.8571	0	0
Ecnoglutide-0.6mg volume-matched placebo	decreased appetite	45	0	0
Ecnoglutide-0.6mg volume-matched placebo	decreased appetite	45.1429	0	0
Ecnoglutide-0.6mg volume-matched placebo	decreased appetite	45.2857	0	0
Ecnoglutide-0.6mg volume-matched placebo	decreased appetite	45.4286	0	0
Ecnoglutide-0.6mg volume-matched placebo	decreased appetite	45.5714	0	0
Ecnoglutide-0.6mg volume-matched placebo	decreased appetite	45.7143	0	0
Ecnoglutide-0.6mg volume-matched placebo	decreased appetite	45.8571	0	0
Ecnoglutide-0.6mg volume-matched placebo	decreased appetite	46	0	0
Ecnoglutide-0.6mg volume-matched placebo	decreased appetite	46.1429	0	0
Ecnoglutide-0.6mg volume-matched placebo	decreased appetite	46.2857	0	0
Ecnoglutide-0.6mg volume-matched placebo	decreased appetite	46.4286	0	0
Ecnoglutide-0.6mg volume-matched placebo	decreased appetite	46.5714	0	0
Ecnoglutide-0.6mg volume-matched placebo	decreased appetite	46.7143	0	0
Ecnoglutide-0.6mg volume-matched placebo	decreased appetite	46.8571	0	0
Ecnoglutide-0.6mg volume-matched placebo	decreased appetite	47	0	0
Ecnoglutide-0.6mg volume-matched placebo	decreased appetite	47.1429	0	0
Ecnoglutide-0.6mg volume-matched placebo	decreased appetite	47.2857	0	0
Ecnoglutide-0.6mg volume-matched placebo	decreased appetite	47.4286	0	0
Ecnoglutide-0.6mg volume-matched placebo	decreased appetite	47.5714	0	0
Ecnoglutide-0.6mg volume-matched placebo	decreased appetite	47.7143	0	0
Ecnoglutide-0.6mg volume-matched placebo	decreased appetite	47.8571	0	0
Ecnoglutide-0.6mg volume-matched placebo	decreased appetite	48	0	0
Ecnoglutide-0.6mg volume-matched placebo	decreased appetite	48.1429	0	0
Ecnoglutide-0.6mg volume-matched placebo	decreased appetite	48.2857	0	0
Ecnoglutide-0.6mg volume-matched placebo	decreased appetite	48.4286	0	0
Ecnoglutide-0.6mg volume-matched placebo	decreased appetite	48.5714	0	0
Ecnoglutide-0.6mg volume-matched placebo	decreased appetite	48.7143	0	0
Ecnoglutide-0.6mg volume-matched placebo	decreased appetite	48.8571	0	0
Ecnoglutide-0.6mg volume-matched placebo	decreased appetite	49	0	0
Ecnoglutide-0.6mg volume-matched placebo	decreased appetite	49.1429	0	0
Ecnoglutide-0.6mg volume-matched placebo	decreased appetite	49.2857	0	0
Ecnoglutide-0.6mg volume-matched placebo	decreased appetite	49.4286	0	0
Ecnoglutide-0.6mg volume-matched placebo	decreased appetite	49.5714	0	0
Ecnoglutide-0.6mg volume-matched placebo	decreased appetite	49.7143	0	0
Ecnoglutide-0.6mg volume-matched placebo	decreased appetite	49.8571	0	0
Ecnoglutide-0.6mg volume-matched placebo	decreased appetite	50	0	0
Ecnoglutide-0.6mg volume-matched placebo	decreased appetite	50.1429	0	0
Ecnoglutide-0.6mg volume-matched placebo	decreased appetite	50.2857	0	0
Ecnoglutide-0.6mg volume-matched placebo	decreased appetite	50.4286	0	0
Ecnoglutide-0.6mg volume-matched placebo	decreased appetite	50.5714	0	0
Ecnoglutide-0.6mg volume-matched placebo	decreased appetite	50.7143	0	0
Ecnoglutide-0.6mg volume-matched placebo	decreased appetite	50.8571	0	0
Ecnoglutide-0.6mg volume-matched placebo	decreased appetite	51	0	0
Ecnoglutide-0.6mg volume-matched placebo	decreased appetite	51.1429	0	0
Ecnoglutide-0.6mg volume-matched placebo	decreased appetite	51.2857	0	0
Ecnoglutide-0.6mg volume-matched placebo	decreased appetite	51.4286	0	0
Ecnoglutide-0.6mg volume-matched placebo	decreased appetite	51.5714	0	0
Ecnoglutide-0.6mg volume-matched placebo	decreased appetite	51.7143	0	0
Ecnoglutide-0.6mg volume-matched placebo	decreased appetite	51.8571	0	0
Ecnoglutide-0.6mg volume-matched placebo	decreased appetite	52	0	0
Ecnoglutide-0.6mg	decreased appetite	0.142857	0	0
Ecnoglutide-0.6mg	decreased appetite	0.285714	5	7.24638
Ecnoglutide-0.6mg	decreased appetite	0.428571	6	8.69565
Ecnoglutide-0.6mg	decreased appetite	0.571429	6	8.69565
Ecnoglutide-0.6mg	decreased appetite	0.714286	6	8.69565
Ecnoglutide-0.6mg	decreased appetite	0.857143	6	8.69565
Ecnoglutide-0.6mg	decreased appetite	1	7	10.1449
Ecnoglutide-0.6mg	decreased appetite	1.14286	7	10.1449
Ecnoglutide-0.6mg	decreased appetite	1.28571	7	10.1449
Ecnoglutide-0.6mg	decreased appetite	1.42857	7	10.1449
Ecnoglutide-0.6mg	decreased appetite	1.57143	7	10.1449
Ecnoglutide-0.6mg	decreased appetite	1.71429	7	10.1449
Ecnoglutide-0.6mg	decreased appetite	1.85714	8	11.5942
Ecnoglutide-0.6mg	decreased appetite	2	8	11.5942
Ecnoglutide-0.6mg	decreased appetite	2.14286	10	14.4928
Ecnoglutide-0.6mg	decreased appetite	2.28571	10	14.4928
Ecnoglutide-0.6mg	decreased appetite	2.42857	10	14.4928
Ecnoglutide-0.6mg	decreased appetite	2.57143	10	14.4928
Ecnoglutide-0.6mg	decreased appetite	2.71429	10	14.4928
Ecnoglutide-0.6mg	decreased appetite	2.85714	10	14.4928
Ecnoglutide-0.6mg	decreased appetite	3	10	14.4928
Ecnoglutide-0.6mg	decreased appetite	3.14286	9	13.0435
Ecnoglutide-0.6mg	decreased appetite	3.28571	9	13.0435
Ecnoglutide-0.6mg	decreased appetite	3.42857	9	13.0435
Ecnoglutide-0.6mg	decreased appetite	3.57143	10	14.4928
Ecnoglutide-0.6mg	decreased appetite	3.71429	10	14.4928
Ecnoglutide-0.6mg	decreased appetite	3.85714	9	13.0435
Ecnoglutide-0.6mg	decreased appetite	4	9	13.0435
Ecnoglutide-0.6mg	decreased appetite	4.14286	10	14.4928
Ecnoglutide-0.6mg	decreased appetite	4.28571	10	14.4928
Ecnoglutide-0.6mg	decreased appetite	4.42857	10	14.4928
Ecnoglutide-0.6mg	decreased appetite	4.57143	10	14.4928
Ecnoglutide-0.6mg	decreased appetite	4.71429	10	14.4928
Ecnoglutide-0.6mg	decreased appetite	4.85714	10	14.4928
Ecnoglutide-0.6mg	decreased appetite	5	10	14.4928
Ecnoglutide-0.6mg	decreased appetite	5.14286	10	14.4928
Ecnoglutide-0.6mg	decreased appetite	5.28571	10	14.4928
Ecnoglutide-0.6mg	decreased appetite	5.42857	10	14.4928
Ecnoglutide-0.6mg	decreased appetite	5.57143	10	14.4928
Ecnoglutide-0.6mg	decreased appetite	5.71429	10	14.4928
Ecnoglutide-0.6mg	decreased appetite	5.85714	10	14.4928
Ecnoglutide-0.6mg	decreased appetite	6	10	14.4928
Ecnoglutide-0.6mg	decreased appetite	6.14286	10	14.4928
Ecnoglutide-0.6mg	decreased appetite	6.28571	11	15.942
Ecnoglutide-0.6mg	decreased appetite	6.42857	11	15.942
Ecnoglutide-0.6mg	decreased appetite	6.57143	11	15.942
Ecnoglutide-0.6mg	decreased appetite	6.71429	11	15.942
Ecnoglutide-0.6mg	decreased appetite	6.85714	11	15.942
Ecnoglutide-0.6mg	decreased appetite	7	11	15.942
Ecnoglutide-0.6mg	decreased appetite	7.14286	11	15.942
Ecnoglutide-0.6mg	decreased appetite	7.28571	11	15.942
Ecnoglutide-0.6mg	decreased appetite	7.42857	11	15.942
Ecnoglutide-0.6mg	decreased appetite	7.57143	11	15.942
Ecnoglutide-0.6mg	decreased appetite	7.71429	11	15.942
Ecnoglutide-0.6mg	decreased appetite	7.85714	11	15.942
Ecnoglutide-0.6mg	decreased appetite	8	11	15.942
Ecnoglutide-0.6mg	decreased appetite	8.14286	11	15.942
Ecnoglutide-0.6mg	decreased appetite	8.28571	11	15.942
Ecnoglutide-0.6mg	decreased appetite	8.42857	11	15.942
Ecnoglutide-0.6mg	decreased appetite	8.57143	11	15.942
Ecnoglutide-0.6mg	decreased appetite	8.71429	10	14.4928
Ecnoglutide-0.6mg	decreased appetite	8.85714	10	14.4928
Ecnoglutide-0.6mg	decreased appetite	9	10	14.4928
Ecnoglutide-0.6mg	decreased appetite	9.14286	10	14.4928
Ecnoglutide-0.6mg	decreased appetite	9.28571	10	14.4928
Ecnoglutide-0.6mg	decreased appetite	9.42857	10	14.4928
Ecnoglutide-0.6mg	decreased appetite	9.57143	10	14.4928
Ecnoglutide-0.6mg	decreased appetite	9.71429	10	14.4928
Ecnoglutide-0.6mg	decreased appetite	9.85714	10	14.4928
Ecnoglutide-0.6mg	decreased appetite	10	10	14.4928
Ecnoglutide-0.6mg	decreased appetite	10.1429	8	11.5942
Ecnoglutide-0.6mg	decreased appetite	10.2857	8	11.5942
Ecnoglutide-0.6mg	decreased appetite	10.4286	8	11.5942
Ecnoglutide-0.6mg	decreased appetite	10.5714	8	11.5942
Ecnoglutide-0.6mg	decreased appetite	10.7143	7	10.1449
Ecnoglutide-0.6mg	decreased appetite	10.8571	7	10.1449
Ecnoglutide-0.6mg	decreased appetite	11	7	10.1449
Ecnoglutide-0.6mg	decreased appetite	11.1429	7	10.1449
Ecnoglutide-0.6mg	decreased appetite	11.2857	7	10.1449
Ecnoglutide-0.6mg	decreased appetite	11.4286	7	10.1449
Ecnoglutide-0.6mg	decreased appetite	11.5714	7	10.1449
Ecnoglutide-0.6mg	decreased appetite	11.7143	6	8.69565
Ecnoglutide-0.6mg	decreased appetite	11.8571	6	8.69565
Ecnoglutide-0.6mg	decreased appetite	12	5	7.24638
Ecnoglutide-0.6mg	decreased appetite	12.1429	5	7.24638
Ecnoglutide-0.6mg	decreased appetite	12.2857	5	7.24638
Ecnoglutide-0.6mg	decreased appetite	12.4286	5	7.24638
Ecnoglutide-0.6mg	decreased appetite	12.5714	5	7.24638
Ecnoglutide-0.6mg	decreased appetite	12.7143	5	7.24638
Ecnoglutide-0.6mg	decreased appetite	12.8571	5	7.24638
Ecnoglutide-0.6mg	decreased appetite	13	5	7.24638
Ecnoglutide-0.6mg	decreased appetite	13.1429	4	5.7971
Ecnoglutide-0.6mg	decreased appetite	13.2857	4	5.7971
Ecnoglutide-0.6mg	decreased appetite	13.4286	4	5.7971
Ecnoglutide-0.6mg	decreased appetite	13.5714	4	5.7971
Ecnoglutide-0.6mg	decreased appetite	13.7143	4	5.7971
Ecnoglutide-0.6mg	decreased appetite	13.8571	4	5.7971
Ecnoglutide-0.6mg	decreased appetite	14	4	5.7971
Ecnoglutide-0.6mg	decreased appetite	14.1429	4	5.7971
Ecnoglutide-0.6mg	decreased appetite	14.2857	4	5.7971
Ecnoglutide-0.6mg	decreased appetite	14.4286	4	5.7971
Ecnoglutide-0.6mg	decreased appetite	14.5714	4	5.7971
Ecnoglutide-0.6mg	decreased appetite	14.7143	4	5.7971
Ecnoglutide-0.6mg	decreased appetite	14.8571	4	5.7971
Ecnoglutide-0.6mg	decreased appetite	15	4	5.7971
Ecnoglutide-0.6mg	decreased appetite	15.1429	4	5.7971
Ecnoglutide-0.6mg	decreased appetite	15.2857	3	4.34783
Ecnoglutide-0.6mg	decreased appetite	15.4286	3	4.34783
Ecnoglutide-0.6mg	decreased appetite	15.5714	3	4.34783
Ecnoglutide-0.6mg	decreased appetite	15.7143	3	4.34783
Ecnoglutide-0.6mg	decreased appetite	15.8571	3	4.34783
Ecnoglutide-0.6mg	decreased appetite	16	3	4.34783
Ecnoglutide-0.6mg	decreased appetite	16.1429	3	4.34783
Ecnoglutide-0.6mg	decreased appetite	16.2857	3	4.34783
Ecnoglutide-0.6mg	decreased appetite	16.4286	3	4.34783
Ecnoglutide-0.6mg	decreased appetite	16.5714	3	4.34783
Ecnoglutide-0.6mg	decreased appetite	16.7143	3	4.34783
Ecnoglutide-0.6mg	decreased appetite	16.8571	3	4.34783
Ecnoglutide-0.6mg	decreased appetite	17	3	4.34783
Ecnoglutide-0.6mg	decreased appetite	17.1429	3	4.34783
Ecnoglutide-0.6mg	decreased appetite	17.2857	3	4.34783
Ecnoglutide-0.6mg	decreased appetite	17.4286	3	4.34783
Ecnoglutide-0.6mg	decreased appetite	17.5714	3	4.34783
Ecnoglutide-0.6mg	decreased appetite	17.7143	3	4.34783
Ecnoglutide-0.6mg	decreased appetite	17.8571	3	4.34783
Ecnoglutide-0.6mg	decreased appetite	18	3	4.34783
Ecnoglutide-0.6mg	decreased appetite	18.1429	3	4.34783
Ecnoglutide-0.6mg	decreased appetite	18.2857	3	4.34783
Ecnoglutide-0.6mg	decreased appetite	18.4286	3	4.34783
Ecnoglutide-0.6mg	decreased appetite	18.5714	3	4.34783
Ecnoglutide-0.6mg	decreased appetite	18.7143	3	4.34783
Ecnoglutide-0.6mg	decreased appetite	18.8571	3	4.34783
Ecnoglutide-0.6mg	decreased appetite	19	3	4.34783
Ecnoglutide-0.6mg	decreased appetite	19.1429	3	4.34783
Ecnoglutide-0.6mg	decreased appetite	19.2857	3	4.34783
Ecnoglutide-0.6mg	decreased appetite	19.4286	3	4.34783
Ecnoglutide-0.6mg	decreased appetite	19.5714	3	4.34783
Ecnoglutide-0.6mg	decreased appetite	19.7143	3	4.34783
Ecnoglutide-0.6mg	decreased appetite	19.8571	3	4.34783
Ecnoglutide-0.6mg	decreased appetite	20	3	4.34783
Ecnoglutide-0.6mg	decreased appetite	20.1429	3	4.34783
Ecnoglutide-0.6mg	decreased appetite	20.2857	3	4.34783
Ecnoglutide-0.6mg	decreased appetite	20.4286	3	4.34783
Ecnoglutide-0.6mg	decreased appetite	20.5714	3	4.34783
Ecnoglutide-0.6mg	decreased appetite	20.7143	3	4.34783
Ecnoglutide-0.6mg	decreased appetite	20.8571	3	4.34783
Ecnoglutide-0.6mg	decreased appetite	21	3	4.34783
Ecnoglutide-0.6mg	decreased appetite	21.1429	3	4.34783
Ecnoglutide-0.6mg	decreased appetite	21.2857	3	4.34783
Ecnoglutide-0.6mg	decreased appetite	21.4286	3	4.34783
Ecnoglutide-0.6mg	decreased appetite	21.5714	3	4.34783
Ecnoglutide-0.6mg	decreased appetite	21.7143	3	4.34783
Ecnoglutide-0.6mg	decreased appetite	21.8571	3	4.34783
Ecnoglutide-0.6mg	decreased appetite	22	3	4.34783
Ecnoglutide-0.6mg	decreased appetite	22.1429	3	4.34783
Ecnoglutide-0.6mg	decreased appetite	22.2857	3	4.34783
Ecnoglutide-0.6mg	decreased appetite	22.4286	3	4.34783
Ecnoglutide-0.6mg	decreased appetite	22.5714	3	4.34783
Ecnoglutide-0.6mg	decreased appetite	22.7143	3	4.34783
Ecnoglutide-0.6mg	decreased appetite	22.8571	3	4.34783
Ecnoglutide-0.6mg	decreased appetite	23	3	4.34783
Ecnoglutide-0.6mg	decreased appetite	23.1429	3	4.34783
Ecnoglutide-0.6mg	decreased appetite	23.2857	3	4.34783
Ecnoglutide-0.6mg	decreased appetite	23.4286	3	4.34783
Ecnoglutide-0.6mg	decreased appetite	23.5714	3	4.34783
Ecnoglutide-0.6mg	decreased appetite	23.7143	3	4.34783
Ecnoglutide-0.6mg	decreased appetite	23.8571	3	4.34783
Ecnoglutide-0.6mg	decreased appetite	24	3	4.34783
Ecnoglutide-0.6mg	decreased appetite	24.1429	3	4.34783
Ecnoglutide-0.6mg	decreased appetite	24.2857	3	4.34783
Ecnoglutide-0.6mg	decreased appetite	24.4286	3	4.34783
Ecnoglutide-0.6mg	decreased appetite	24.5714	3	4.34783
Ecnoglutide-0.6mg	decreased appetite	24.7143	3	4.34783
Ecnoglutide-0.6mg	decreased appetite	24.8571	3	4.34783
Ecnoglutide-0.6mg	decreased appetite	25	3	4.34783
Ecnoglutide-0.6mg	decreased appetite	25.1429	3	4.34783
Ecnoglutide-0.6mg	decreased appetite	25.2857	3	4.34783
Ecnoglutide-0.6mg	decreased appetite	25.4286	3	4.34783
Ecnoglutide-0.6mg	decreased appetite	25.5714	3	4.34783
Ecnoglutide-0.6mg	decreased appetite	25.7143	3	4.34783
Ecnoglutide-0.6mg	decreased appetite	25.8571	3	4.34783
Ecnoglutide-0.6mg	decreased appetite	26	3	4.34783
Ecnoglutide-0.6mg	decreased appetite	26.1429	3	4.34783
Ecnoglutide-0.6mg	decreased appetite	26.2857	3	4.34783
Ecnoglutide-0.6mg	decreased appetite	26.4286	2	2.89855
Ecnoglutide-0.6mg	decreased appetite	26.5714	2	2.89855
Ecnoglutide-0.6mg	decreased appetite	26.7143	2	2.89855
Ecnoglutide-0.6mg	decreased appetite	26.8571	2	2.89855
Ecnoglutide-0.6mg	decreased appetite	27	2	2.89855
Ecnoglutide-0.6mg	decreased appetite	27.1429	2	2.89855
Ecnoglutide-0.6mg	decreased appetite	27.2857	2	2.89855
Ecnoglutide-0.6mg	decreased appetite	27.4286	2	2.89855
Ecnoglutide-0.6mg	decreased appetite	27.5714	2	2.89855
Ecnoglutide-0.6mg	decreased appetite	27.7143	2	2.89855
Ecnoglutide-0.6mg	decreased appetite	27.8571	2	2.89855
Ecnoglutide-0.6mg	decreased appetite	28	2	2.89855
Ecnoglutide-0.6mg	decreased appetite	28.1429	2	2.89855
Ecnoglutide-0.6mg	decreased appetite	28.2857	2	2.89855
Ecnoglutide-0.6mg	decreased appetite	28.4286	2	2.89855
Ecnoglutide-0.6mg	decreased appetite	28.5714	2	2.89855
Ecnoglutide-0.6mg	decreased appetite	28.7143	2	2.89855
Ecnoglutide-0.6mg	decreased appetite	28.8571	2	2.89855
Ecnoglutide-0.6mg	decreased appetite	29	2	2.89855
Ecnoglutide-0.6mg	decreased appetite	29.1429	2	2.89855
Ecnoglutide-0.6mg	decreased appetite	29.2857	2	2.89855
Ecnoglutide-0.6mg	decreased appetite	29.4286	2	2.89855
Ecnoglutide-0.6mg	decreased appetite	29.5714	2	2.89855
Ecnoglutide-0.6mg	decreased appetite	29.7143	2	2.89855
Ecnoglutide-0.6mg	decreased appetite	29.8571	1	1.44928
Ecnoglutide-0.6mg	decreased appetite	30	1	1.44928
Ecnoglutide-0.6mg	decreased appetite	30.1429	1	1.44928
Ecnoglutide-0.6mg	decreased appetite	30.2857	1	1.44928
Ecnoglutide-0.6mg	decreased appetite	30.4286	1	1.44928
Ecnoglutide-0.6mg	decreased appetite	30.5714	1	1.44928
Ecnoglutide-0.6mg	decreased appetite	30.7143	1	1.44928
Ecnoglutide-0.6mg	decreased appetite	30.8571	1	1.44928
Ecnoglutide-0.6mg	decreased appetite	31	1	1.44928
Ecnoglutide-0.6mg	decreased appetite	31.1429	1	1.44928
Ecnoglutide-0.6mg	decreased appetite	31.2857	1	1.44928
Ecnoglutide-0.6mg	decreased appetite	31.4286	1	1.44928
Ecnoglutide-0.6mg	decreased appetite	31.5714	1	1.44928
Ecnoglutide-0.6mg	decreased appetite	31.7143	1	1.44928
Ecnoglutide-0.6mg	decreased appetite	31.8571	1	1.44928
Ecnoglutide-0.6mg	decreased appetite	32	1	1.44928
Ecnoglutide-0.6mg	decreased appetite	32.1429	1	1.44928
Ecnoglutide-0.6mg	decreased appetite	32.2857	1	1.44928
Ecnoglutide-0.6mg	decreased appetite	32.4286	0	0
Ecnoglutide-0.6mg	decreased appetite	32.5714	0	0
Ecnoglutide-0.6mg	decreased appetite	32.7143	0	0
Ecnoglutide-0.6mg	decreased appetite	32.8571	0	0
Ecnoglutide-0.6mg	decreased appetite	33	0	0
Ecnoglutide-0.6mg	decreased appetite	33.1429	0	0
Ecnoglutide-0.6mg	decreased appetite	33.2857	0	0
Ecnoglutide-0.6mg	decreased appetite	33.4286	0	0
Ecnoglutide-0.6mg	decreased appetite	33.5714	0	0
Ecnoglutide-0.6mg	decreased appetite	33.7143	0	0
Ecnoglutide-0.6mg	decreased appetite	33.8571	0	0
Ecnoglutide-0.6mg	decreased appetite	34	0	0
Ecnoglutide-0.6mg	decreased appetite	34.1429	0	0
Ecnoglutide-0.6mg	decreased appetite	34.2857	0	0
Ecnoglutide-0.6mg	decreased appetite	34.4286	0	0
Ecnoglutide-0.6mg	decreased appetite	34.5714	0	0
Ecnoglutide-0.6mg	decreased appetite	34.7143	0	0
Ecnoglutide-0.6mg	decreased appetite	34.8571	0	0
Ecnoglutide-0.6mg	decreased appetite	35	0	0
Ecnoglutide-0.6mg	decreased appetite	35.1429	0	0
Ecnoglutide-0.6mg	decreased appetite	35.2857	0	0
Ecnoglutide-0.6mg	decreased appetite	35.4286	0	0
Ecnoglutide-0.6mg	decreased appetite	35.5714	0	0
Ecnoglutide-0.6mg	decreased appetite	35.7143	0	0
Ecnoglutide-0.6mg	decreased appetite	35.8571	0	0
Ecnoglutide-0.6mg	decreased appetite	36	0	0
Ecnoglutide-0.6mg	decreased appetite	36.1429	0	0
Ecnoglutide-0.6mg	decreased appetite	36.2857	0	0
Ecnoglutide-0.6mg	decreased appetite	36.4286	0	0
Ecnoglutide-0.6mg	decreased appetite	36.5714	0	0
Ecnoglutide-0.6mg	decreased appetite	36.7143	0	0
Ecnoglutide-0.6mg	decreased appetite	36.8571	0	0
Ecnoglutide-0.6mg	decreased appetite	37	0	0
Ecnoglutide-0.6mg	decreased appetite	37.1429	0	0
Ecnoglutide-0.6mg	decreased appetite	37.2857	0	0
Ecnoglutide-0.6mg	decreased appetite	37.4286	0	0
Ecnoglutide-0.6mg	decreased appetite	37.5714	0	0
Ecnoglutide-0.6mg	decreased appetite	37.7143	0	0
Ecnoglutide-0.6mg	decreased appetite	37.8571	0	0
Ecnoglutide-0.6mg	decreased appetite	38	0	0
Ecnoglutide-0.6mg	decreased appetite	38.1429	0	0
Ecnoglutide-0.6mg	decreased appetite	38.2857	0	0
Ecnoglutide-0.6mg	decreased appetite	38.4286	0	0
Ecnoglutide-0.6mg	decreased appetite	38.5714	0	0
Ecnoglutide-0.6mg	decreased appetite	38.7143	0	0
Ecnoglutide-0.6mg	decreased appetite	38.8571	0	0
Ecnoglutide-0.6mg	decreased appetite	39	0	0
Ecnoglutide-0.6mg	decreased appetite	39.1429	0	0
Ecnoglutide-0.6mg	decreased appetite	39.2857	0	0
Ecnoglutide-0.6mg	decreased appetite	39.4286	0	0
Ecnoglutide-0.6mg	decreased appetite	39.5714	0	0
Ecnoglutide-0.6mg	decreased appetite	39.7143	0	0
Ecnoglutide-0.6mg	decreased appetite	39.8571	0	0
Ecnoglutide-0.6mg	decreased appetite	40	0	0
Ecnoglutide-0.6mg	decreased appetite	40.1429	0	0
Ecnoglutide-0.6mg	decreased appetite	40.2857	0	0
Ecnoglutide-0.6mg	decreased appetite	40.4286	0	0
Ecnoglutide-0.6mg	decreased appetite	40.5714	0	0
Ecnoglutide-0.6mg	decreased appetite	40.7143	0	0
Ecnoglutide-0.6mg	decreased appetite	40.8571	0	0
Ecnoglutide-0.6mg	decreased appetite	41	0	0
Ecnoglutide-0.6mg	decreased appetite	41.1429	0	0
Ecnoglutide-0.6mg	decreased appetite	41.2857	0	0
Ecnoglutide-0.6mg	decreased appetite	41.4286	0	0
Ecnoglutide-0.6mg	decreased appetite	41.5714	0	0
Ecnoglutide-0.6mg	decreased appetite	41.7143	0	0
Ecnoglutide-0.6mg	decreased appetite	41.8571	0	0
Ecnoglutide-0.6mg	decreased appetite	42	0	0
Ecnoglutide-0.6mg	decreased appetite	42.1429	0	0
Ecnoglutide-0.6mg	decreased appetite	42.2857	0	0
Ecnoglutide-0.6mg	decreased appetite	42.4286	0	0
Ecnoglutide-0.6mg	decreased appetite	42.5714	0	0
Ecnoglutide-0.6mg	decreased appetite	42.7143	0	0
Ecnoglutide-0.6mg	decreased appetite	42.8571	0	0
Ecnoglutide-0.6mg	decreased appetite	43	0	0
Ecnoglutide-0.6mg	decreased appetite	43.1429	0	0
Ecnoglutide-0.6mg	decreased appetite	43.2857	0	0
Ecnoglutide-0.6mg	decreased appetite	43.4286	0	0
Ecnoglutide-0.6mg	decreased appetite	43.5714	0	0
Ecnoglutide-0.6mg	decreased appetite	43.7143	0	0
Ecnoglutide-0.6mg	decreased appetite	43.8571	0	0
Ecnoglutide-0.6mg	decreased appetite	44	0	0
Ecnoglutide-0.6mg	decreased appetite	44.1429	0	0
Ecnoglutide-0.6mg	decreased appetite	44.2857	0	0
Ecnoglutide-0.6mg	decreased appetite	44.4286	0	0
Ecnoglutide-0.6mg	decreased appetite	44.5714	0	0
Ecnoglutide-0.6mg	decreased appetite	44.7143	0	0
Ecnoglutide-0.6mg	decreased appetite	44.8571	0	0
Ecnoglutide-0.6mg	decreased appetite	45	0	0
Ecnoglutide-0.6mg	decreased appetite	45.1429	0	0
Ecnoglutide-0.6mg	decreased appetite	45.2857	0	0
Ecnoglutide-0.6mg	decreased appetite	45.4286	0	0
Ecnoglutide-0.6mg	decreased appetite	45.5714	0	0
Ecnoglutide-0.6mg	decreased appetite	45.7143	0	0
Ecnoglutide-0.6mg	decreased appetite	45.8571	0	0
Ecnoglutide-0.6mg	decreased appetite	46	0	0
Ecnoglutide-0.6mg	decreased appetite	46.1429	0	0
Ecnoglutide-0.6mg	decreased appetite	46.2857	0	0
Ecnoglutide-0.6mg	decreased appetite	46.4286	0	0
Ecnoglutide-0.6mg	decreased appetite	46.5714	0	0
Ecnoglutide-0.6mg	decreased appetite	46.7143	0	0
Ecnoglutide-0.6mg	decreased appetite	46.8571	0	0
Ecnoglutide-0.6mg	decreased appetite	47	0	0
Ecnoglutide-0.6mg	decreased appetite	47.1429	0	0
Ecnoglutide-0.6mg	decreased appetite	47.2857	0	0
Ecnoglutide-0.6mg	decreased appetite	47.4286	0	0
Ecnoglutide-0.6mg	decreased appetite	47.5714	0	0
Ecnoglutide-0.6mg	decreased appetite	47.7143	0	0
Ecnoglutide-0.6mg	decreased appetite	47.8571	0	0
Ecnoglutide-0.6mg	decreased appetite	48	0	0
Ecnoglutide-0.6mg	decreased appetite	48.1429	0	0
Ecnoglutide-0.6mg	decreased appetite	48.2857	0	0
Ecnoglutide-0.6mg	decreased appetite	48.4286	0	0
Ecnoglutide-0.6mg	decreased appetite	48.5714	0	0
Ecnoglutide-0.6mg	decreased appetite	48.7143	0	0
Ecnoglutide-0.6mg	decreased appetite	48.8571	0	0
Ecnoglutide-0.6mg	decreased appetite	49	0	0
Ecnoglutide-0.6mg	decreased appetite	49.1429	0	0
Ecnoglutide-0.6mg	decreased appetite	49.2857	0	0
Ecnoglutide-0.6mg	decreased appetite	49.4286	0	0
Ecnoglutide-0.6mg	decreased appetite	49.5714	0	0
Ecnoglutide-0.6mg	decreased appetite	49.7143	0	0
Ecnoglutide-0.6mg	decreased appetite	49.8571	0	0
Ecnoglutide-0.6mg	decreased appetite	50	0	0
Ecnoglutide-0.6mg	decreased appetite	50.1429	0	0
Ecnoglutide-0.6mg	decreased appetite	50.2857	0	0
Ecnoglutide-0.6mg	decreased appetite	50.4286	0	0
Ecnoglutide-0.6mg	decreased appetite	50.5714	0	0
Ecnoglutide-0.6mg	decreased appetite	50.7143	0	0
Ecnoglutide-0.6mg	decreased appetite	50.8571	0	0
Ecnoglutide-0.6mg	decreased appetite	51	0	0
Ecnoglutide-0.6mg	decreased appetite	51.1429	0	0
Ecnoglutide-0.6mg	decreased appetite	51.2857	0	0
Ecnoglutide-0.6mg	decreased appetite	51.4286	0	0
Ecnoglutide-0.6mg	decreased appetite	51.5714	0	0
Ecnoglutide-0.6mg	decreased appetite	51.7143	0	0
Ecnoglutide-0.6mg	decreased appetite	51.8571	0	0
Ecnoglutide-0.6mg	decreased appetite	52	0	0
Placebo	decreased appetite	0.142857	0	0
Placebo	decreased appetite	0.285714	0	0
Placebo	decreased appetite	0.428571	0	0
Placebo	decreased appetite	0.571429	0	0
Placebo	decreased appetite	0.714286	0	0
Placebo	decreased appetite	0.857143	0	0
Placebo	decreased appetite	1	0	0
Placebo	decreased appetite	1.14286	0	0
Placebo	decreased appetite	1.28571	0	0
Placebo	decreased appetite	1.42857	0	0
Placebo	decreased appetite	1.57143	0	0
Placebo	decreased appetite	1.71429	0	0
Placebo	decreased appetite	1.85714	0	0
Placebo	decreased appetite	2	0	0
Placebo	decreased appetite	2.14286	0	0
Placebo	decreased appetite	2.28571	0	0
Placebo	decreased appetite	2.42857	0	0
Placebo	decreased appetite	2.57143	0	0
Placebo	decreased appetite	2.71429	0	0
Placebo	decreased appetite	2.85714	0	0
Placebo	decreased appetite	3	0	0
Placebo	decreased appetite	3.14286	0	0
Placebo	decreased appetite	3.28571	0	0
Placebo	decreased appetite	3.42857	0	0
Placebo	decreased appetite	3.57143	0	0
Placebo	decreased appetite	3.71429	0	0
Placebo	decreased appetite	3.85714	0	0
Placebo	decreased appetite	4	0	0
Placebo	decreased appetite	4.14286	0	0
Placebo	decreased appetite	4.28571	1	1.40845
Placebo	decreased appetite	4.42857	1	1.40845
Placebo	decreased appetite	4.57143	1	1.40845
Placebo	decreased appetite	4.71429	1	1.40845
Placebo	decreased appetite	4.85714	1	1.40845
Placebo	decreased appetite	5	1	1.40845
Placebo	decreased appetite	5.14286	1	1.40845
Placebo	decreased appetite	5.28571	1	1.40845
Placebo	decreased appetite	5.42857	1	1.40845
Placebo	decreased appetite	5.57143	1	1.40845
Placebo	decreased appetite	5.71429	1	1.40845
Placebo	decreased appetite	5.85714	1	1.40845
Placebo	decreased appetite	6	1	1.40845
Placebo	decreased appetite	6.14286	1	1.40845
Placebo	decreased appetite	6.28571	1	1.40845
Placebo	decreased appetite	6.42857	1	1.40845
Placebo	decreased appetite	6.57143	1	1.40845
Placebo	decreased appetite	6.71429	1	1.40845
Placebo	decreased appetite	6.85714	1	1.40845
Placebo	decreased appetite	7	1	1.40845
Placebo	decreased appetite	7.14286	1	1.40845
Placebo	decreased appetite	7.28571	1	1.40845
Placebo	decreased appetite	7.42857	1	1.40845
Placebo	decreased appetite	7.57143	1	1.40845
Placebo	decreased appetite	7.71429	1	1.40845
Placebo	decreased appetite	7.85714	1	1.40845
Placebo	decreased appetite	8	1	1.40845
Placebo	decreased appetite	8.14286	1	1.40845
Placebo	decreased appetite	8.28571	1	1.40845
Placebo	decreased appetite	8.42857	1	1.40845
Placebo	decreased appetite	8.57143	1	1.40845
Placebo	decreased appetite	8.71429	1	1.40845
Placebo	decreased appetite	8.85714	1	1.40845
Placebo	decreased appetite	9	1	1.40845
Placebo	decreased appetite	9.14286	1	1.40845
Placebo	decreased appetite	9.28571	1	1.40845
Placebo	decreased appetite	9.42857	1	1.40845
Placebo	decreased appetite	9.57143	1	1.40845
Placebo	decreased appetite	9.71429	1	1.40845
Placebo	decreased appetite	9.85714	0	0
Placebo	decreased appetite	10	0	0
Placebo	decreased appetite	10.1429	0	0
Placebo	decreased appetite	10.2857	1	1.40845
Placebo	decreased appetite	10.4286	1	1.40845
Placebo	decreased appetite	10.5714	1	1.40845
Placebo	decreased appetite	10.7143	1	1.40845
Placebo	decreased appetite	10.8571	1	1.40845
Placebo	decreased appetite	11	1	1.40845
Placebo	decreased appetite	11.1429	1	1.40845
Placebo	decreased appetite	11.2857	1	1.40845
Placebo	decreased appetite	11.4286	1	1.40845
Placebo	decreased appetite	11.5714	1	1.40845
Placebo	decreased appetite	11.7143	1	1.40845
Placebo	decreased appetite	11.8571	1	1.40845
Placebo	decreased appetite	12	1	1.40845
Placebo	decreased appetite	12.1429	1	1.40845
Placebo	decreased appetite	12.2857	1	1.40845
Placebo	decreased appetite	12.4286	1	1.40845
Placebo	decreased appetite	12.5714	1	1.40845
Placebo	decreased appetite	12.7143	1	1.40845
Placebo	decreased appetite	12.8571	1	1.40845
Placebo	decreased appetite	13	1	1.40845
Placebo	decreased appetite	13.1429	1	1.40845
Placebo	decreased appetite	13.2857	1	1.40845
Placebo	decreased appetite	13.4286	1	1.40845
Placebo	decreased appetite	13.5714	1	1.40845
Placebo	decreased appetite	13.7143	1	1.40845
Placebo	decreased appetite	13.8571	1	1.40845
Placebo	decreased appetite	14	1	1.40845
Placebo	decreased appetite	14.1429	1	1.40845
Placebo	decreased appetite	14.2857	1	1.40845
Placebo	decreased appetite	14.4286	1	1.40845
Placebo	decreased appetite	14.5714	1	1.40845
Placebo	decreased appetite	14.7143	1	1.40845
Placebo	decreased appetite	14.8571	1	1.40845
Placebo	decreased appetite	15	1	1.40845
Placebo	decreased appetite	15.1429	1	1.40845
Placebo	decreased appetite	15.2857	1	1.40845
Placebo	decreased appetite	15.4286	1	1.40845
Placebo	decreased appetite	15.5714	1	1.40845
Placebo	decreased appetite	15.7143	1	1.40845
Placebo	decreased appetite	15.8571	1	1.40845
Placebo	decreased appetite	16	1	1.40845
Placebo	decreased appetite	16.1429	1	1.40845
Placebo	decreased appetite	16.2857	1	1.40845
Placebo	decreased appetite	16.4286	1	1.40845
Placebo	decreased appetite	16.5714	1	1.40845
Placebo	decreased appetite	16.7143	1	1.40845
Placebo	decreased appetite	16.8571	1	1.40845
Placebo	decreased appetite	17	1	1.40845
Placebo	decreased appetite	17.1429	1	1.40845
Placebo	decreased appetite	17.2857	1	1.40845
Placebo	decreased appetite	17.4286	1	1.40845
Placebo	decreased appetite	17.5714	1	1.40845
Placebo	decreased appetite	17.7143	1	1.40845
Placebo	decreased appetite	17.8571	1	1.40845
Placebo	decreased appetite	18	1	1.40845
Placebo	decreased appetite	18.1429	1	1.40845
Placebo	decreased appetite	18.2857	1	1.40845
Placebo	decreased appetite	18.4286	1	1.40845
Placebo	decreased appetite	18.5714	1	1.40845
Placebo	decreased appetite	18.7143	1	1.40845
Placebo	decreased appetite	18.8571	1	1.40845
Placebo	decreased appetite	19	1	1.40845
Placebo	decreased appetite	19.1429	1	1.40845
Placebo	decreased appetite	19.2857	1	1.40845
Placebo	decreased appetite	19.4286	1	1.40845
Placebo	decreased appetite	19.5714	1	1.40845
Placebo	decreased appetite	19.7143	1	1.40845
Placebo	decreased appetite	19.8571	0	0
Placebo	decreased appetite	20	0	0
Placebo	decreased appetite	20.1429	0	0
Placebo	decreased appetite	20.2857	0	0
Placebo	decreased appetite	20.4286	0	0
Placebo	decreased appetite	20.5714	0	0
Placebo	decreased appetite	20.7143	0	0
Placebo	decreased appetite	20.8571	0	0
Placebo	decreased appetite	21	0	0
Placebo	decreased appetite	21.1429	0	0
Placebo	decreased appetite	21.2857	0	0
Placebo	decreased appetite	21.4286	0	0
Placebo	decreased appetite	21.5714	0	0
Placebo	decreased appetite	21.7143	0	0
Placebo	decreased appetite	21.8571	0	0
Placebo	decreased appetite	22	0	0
Placebo	decreased appetite	22.1429	0	0
Placebo	decreased appetite	22.2857	0	0
Placebo	decreased appetite	22.4286	0	0
Placebo	decreased appetite	22.5714	0	0
Placebo	decreased appetite	22.7143	0	0
Placebo	decreased appetite	22.8571	0	0
Placebo	decreased appetite	23	0	0
Placebo	decreased appetite	23.1429	0	0
Placebo	decreased appetite	23.2857	0	0
Placebo	decreased appetite	23.4286	0	0
Placebo	decreased appetite	23.5714	0	0
Placebo	decreased appetite	23.7143	0	0
Placebo	decreased appetite	23.8571	0	0

[truncated: 3 more sheets: SFig6B, SFig7A, SFig7B]
